# Supplementary material for: 1,4a,7-Trimethyl-7-vinyl-1,2,3,4,4a,4b,5,6,7,8,10,10a-dodeca­hydro­phenanthrene-1-carboxylic acid
Source: Acta Crystallogr Sect E Struct Rep Online. 2009 May 29;65(Pt 6):o1429. doi: 10.1107/S1600536809019308 (PMC2969610; doi:10.1107/S1600536809019308)
Supplement: Supplementary file 2 [file e-65-o1429-Isup2.hkl]

# 
# h,k,l, Fc-squared, Fo-squared, sigma(Fo-squared) and status flag 
# 
data_I
_shelx_title ' C in P2(1)2(1)2(1)' 
_shelx_refln_list_code          4 
_shelx_F_calc_maximum      301.43 
_exptl_crystal_F_000      1328.00 
_reflns_d_resolution_high  0.8317 
 
loop_ 
 _symmetry_equiv_pos_as_xyz 
 'x, y, z' 
 '-x+1/2, -y, z+1/2' 
 '-x, y+1/2, -z+1/2' 
 'x+1/2, -y+1/2, -z' 
 
_cell_length_a    11.6240 
_cell_length_b    11.8030 
_cell_length_c    25.6980 
_cell_angle_alpha  90.000 
_cell_angle_beta   90.000 
_cell_angle_gamma  90.000 
 
_shelx_F_squared_multiplier     1.000 
 
loop_ 
 _refln_index_h 
 _refln_index_k 
 _refln_index_l 
 _refln_F_squared_calc 
 _refln_F_squared_meas 
 _refln_F_squared_sigma 
 _refln_observed_status 
   2   0   0    88024.10    83633.61    976.82 o 
   4   0   0     2198.92     2133.44     54.70 o 
   6   0   0     5632.46     5659.75    119.34 o 
   8   0   0       12.88       15.30     30.59 o 
  10   0   0        5.44       25.57     37.04 o 
  12   0   0      263.41      231.88     46.54 o 
   1   1   0     6394.00     6766.60     56.84 o 
   2   1   0    44931.35    41995.13    708.61 o 
   3   1   0      123.63      148.44     18.63 o 
   4   1   0       31.45        9.00     18.02 o 
   5   1   0     2149.71     2070.63     59.29 o 
   6   1   0      749.71      835.08     45.75 o 
   7   1   0       10.86       20.33     24.73 o 
   8   1   0      442.08      376.62     41.85 o 
   9   1   0       30.45        3.17     31.17 o 
  10   1   0       31.10       42.38     32.91 o 
  11   1   0       89.67       64.97     42.41 o 
  12   1   0        1.19       79.55     33.82 o 
  13   1   0        0.06       24.26     26.95 o 
   0   2   0     2923.82     3085.14     43.44 o 
   1   2   0      102.09      108.66     15.70 o 
   2   2   0      275.90      306.24     21.54 o 
   3   2   0     1726.82     1869.56     46.08 o 
   4   2   0     1237.40     1302.50     45.56 o 
   5   2   0       35.92       33.64     24.42 o 
   6   2   0      179.85      185.78     28.62 o 
   7   2   0        9.74       27.41     27.41 o 
   8   2   0       27.20       82.63     30.73 o 
   9   2   0      352.85      342.19     44.57 o 
  10   2   0       84.63      124.99     38.94 o 
  11   2   0       54.83       17.70     44.47 o 
  12   2   0        0.08       32.07     32.07 o 
  13   2   0       20.06       60.03     24.69 o 
   1   3   0       34.11       69.77     15.73 o 
   2   3   0     8596.74     8458.59     94.23 o 
   3   3   0     3220.82     3012.20     63.00 o 
   4   3   0        9.83        4.87     18.93 o 
   5   3   0     5476.06     5226.21     99.30 o 
   6   3   0      155.71      170.43     28.31 o 
   7   3   0      578.90      498.03     40.80 o 
   8   3   0        3.99       21.29     30.64 o 
   9   3   0      304.12      292.09     44.36 o 
  10   3   0       28.33       20.85     37.07 o 
  11   3   0       70.62      130.42     32.51 o 
  12   3   0        0.20        3.08     31.47 o 
  13   3   0        8.99       45.67     18.57 o 
   0   4   0     4386.19     4212.59     69.59 o 
   1   4   0      287.47      308.94     28.30 o 
   2   4   0     1407.25     1497.72     47.83 o 
   3   4   0      445.40      469.30     32.44 o 
   4   4   0      549.35      611.63     37.09 o 
   5   4   0      103.80      163.66     28.34 o 
   6   4   0      445.87      394.83     39.85 o 
   7   4   0      443.21      398.90     49.27 o 
   8   4   0      505.58      533.07     52.99 o 
   9   4   0       31.61       76.95     36.78 o 
  10   4   0       12.92       35.52     35.52 o 
  11   4   0       33.52       57.01     32.19 o 
  12   4   0        3.15       27.78     27.78 o 
  13   4   0        7.62        7.40     25.18 o 
   1   5   0     4425.42     4470.14     82.07 o 
   2   5   0     2692.27     2832.44     70.51 o 
   3   5   0    14620.65    15008.50    163.04 o 
   4   5   0        0.01        0.00     23.69 o 
   5   5   0      861.33      825.03     48.72 o 
   6   5   0        0.27       11.12     29.13 o 
   7   5   0      478.96      491.71     49.22 o 
   8   5   0        3.91       38.87     44.34 o 
   9   5   0     1400.35     1394.20     76.05 o 
  10   5   0       42.85       41.23     41.23 o 
  11   5   0       10.98       64.71     29.84 o 
  12   5   0       23.95       76.72     28.98 o 
  13   5   0       16.50        2.19     21.72 o 
   0   6   0      123.07      167.53     24.70 o 
   1   6   0      180.12      214.66     31.31 o 
   2   6   0      194.44      150.28     27.47 o 
   3   6   0        8.73       26.60     26.60 o 
   4   6   0      351.60      369.14     40.06 o 
   5   6   0       97.10       99.70     33.78 o 
   6   6   0      156.54      132.05     39.98 o 
   7   6   0        0.73       41.76     32.09 o 
   8   6   0        0.32        0.00     33.31 o 
   9   6   0      393.28      358.33     46.17 o 
  10   6   0       79.10       97.49     32.11 o 
  11   6   0        4.88       21.46     29.58 o 
  12   6   0       13.64       36.06     24.94 o 
   1   7   0     1979.23     1839.89     64.76 o 
   2   7   0       47.45       58.88     29.71 o 
   3   7   0      206.79      269.83     32.77 o 
   4   7   0      259.59      258.36     40.17 o 
   5   7   0      437.43      463.22     42.69 o 
   6   7   0       48.68       84.98     27.98 o 
   7   7   0       68.23       45.00     45.00 o 
   8   7   0       44.63       48.79     37.75 o 
   9   7   0        8.89       48.03     35.19 o 
  10   7   0       47.55       40.80     40.80 o 
  11   7   0        0.06       11.34     26.38 o 
  12   7   0       18.12       11.23     20.82 o 
   0   8   0     1724.35     1589.02     70.11 o 
   1   8   0      230.19      214.54     42.39 o 
   2   8   0      576.92      596.69     54.29 o 
   3   8   0       21.37       31.07     31.63 o 
   4   8   0       40.93       16.16     30.17 o 
   5   8   0       78.84       82.18     32.52 o 
   6   8   0        0.93       52.23     33.15 o 
   7   8   0      442.24      444.44     53.68 o 
   8   8   0        3.95       45.85     33.85 o 
   9   8   0       74.35       29.98     34.10 o 
  10   8   0        3.94       42.08     25.06 o 
  11   8   0        2.72        0.00     24.68 o 
   1   9   0      141.97      205.39     39.92 o 
   2   9   0       10.50       19.44     33.11 o 
   3   9   0       27.04       39.45     28.88 o 
   4   9   0       49.69       21.51     36.21 o 
   5   9   0       65.76       18.16     42.86 o 
   6   9   0      105.61       80.23     39.88 o 
   7   9   0       81.35       64.85     37.87 o 
   8   9   0       23.22       20.80     34.67 o 
   9   9   0       40.93       30.19     30.19 o 
  10   9   0       48.06       29.35     23.99 o 
   0  10   0      497.40      570.27     64.18 o 
   1  10   0       61.34      140.63     48.26 o 
   2  10   0       37.49       31.92     41.40 o 
   3  10   0       65.62       48.45     36.72 o 
   4  10   0      189.02      241.97     44.62 o 
   5  10   0       29.45       41.29     45.52 o 
   6  10   0      261.11      180.29     42.36 o 
   7  10   0        4.54       37.77     37.77 o 
   8  10   0        0.89       15.78     33.22 o 
   9  10   0       22.20       13.73     26.92 o 
   1  11   0      225.92      164.76     51.10 o 
   2  11   0       83.92       61.62     42.14 o 
   3  11   0       62.04      130.06     41.95 o 
   4  11   0        1.27       15.24     39.90 o 
   5  11   0        0.24       37.03     40.36 o 
   6  11   0       42.69       55.95     41.41 o 
   7  11   0        2.87       34.95     25.97 o 
   8  11   0        9.66       33.05     24.98 o 
   0  12   0       10.63        3.89     38.90 o 
   1  12   0       13.66       54.82     37.37 o 
   2  12   0       51.12       58.88     37.19 o 
   3  12   0        2.48       22.06     40.51 o 
   4  12   0        3.11       46.41     46.41 o 
   5  12   0        0.42       33.71     33.02 o 
   6  12   0        8.96       30.61     30.61 o 
   7  12   0        3.89       15.76     29.11 o 
   1  13   0        0.50       36.38     40.09 o 
   2  13   0       73.98       54.65     30.66 o 
   3  13   0       13.54       51.43     31.56 o 
   4  13   0       42.34        6.17     32.27 o 
   5  13   0       15.25       47.28     27.86 o 
   0  14   0        6.40       29.29     29.29 o 
   1  14   0        3.48        0.00     31.82 o 
   2  14   0        0.04        4.59     26.32 o 
   1   0   1     2009.47     1996.88     19.67 o 
   2   0   1        4.35      696.49    387.22 o 
   3   0   1       47.27       81.42     16.20 o 
   4   0   1      311.84      359.93     22.78 o 
   5   0   1     3701.10     3635.08     58.64 o 
   6   0   1       26.26       13.87     50.92 o 
   7   0   1       62.62       11.91     22.34 o 
   8   0   1      172.33      195.34     36.68 o 
   9   0   1       33.44       61.89     25.08 o 
  10   0   1       90.34       20.44     44.39 o 
  11   0   1      152.85      122.39     45.53 o 
  12   0   1       27.02        8.55     29.33 o 
  13   0   1        4.70        2.81     23.10 o 
   0   1   1      451.73      416.63     17.88 o 
   1   1   1     3113.64     3207.86    129.00 o 
   2   1   1     7169.05     8052.24     54.08 o 
   3   1   1     5423.74     5209.30     94.25 o 
   4   1   1     1459.73     1356.04     31.89 o 
   5   1   1      923.82      944.76     31.74 o 
   6   1   1      132.99      126.93     21.45 o 
   7   1   1       11.74       14.29     20.10 o 
   8   1   1       82.88       92.60     22.52 o 
   9   1   1        4.90       16.10     21.39 o 
  10   1   1       97.14       94.61     25.62 o 
  11   1   1       47.81       28.84     26.97 o 
  12   1   1       26.83       32.75     19.34 o 
  13   1   1        1.04       31.30     16.96 o 
   0   2   1      572.50      509.21     54.67 o 
   1   2   1      211.38      229.75     21.73 o 
   2   2   1     3252.26     3451.00     59.65 o 
   3   2   1     1913.71     1696.92     54.41 o 
   4   2   1     1161.31     1210.50     30.78 o 
   5   2   1      442.69      464.49     23.59 o 
   6   2   1      515.94      539.28     29.82 o 
   7   2   1      551.85      564.84     61.22 o 
   8   2   1       11.48       15.94     22.54 o 
   9   2   1       40.98       41.05     22.46 o 
  10   2   1       37.35       75.80     23.20 o 
  11   2   1        6.35       20.37     23.94 o 
  12   2   1        8.35        4.93     21.17 o 
  13   2   1        6.34       18.11     18.07 o 
   0   3   1     3727.26     3792.52    300.94 o 
   1   3   1     4542.17     4586.14     73.23 o 
   2   3   1     1038.64     1074.30     26.94 o 
   3   3   1       83.08       79.98     15.31 o 
   4   3   1      402.57      417.25     30.58 o 
   5   3   1      249.82      265.27     22.80 o 
   6   3   1      179.43      176.07     21.11 o 
   7   3   1       23.15       38.95     21.49 o 
   8   3   1      263.83      209.04     29.29 o 
   9   3   1      145.15      172.31     30.07 o 
  10   3   1       13.46       19.04     24.63 o 
  11   3   1        3.31       37.91     22.82 o 
  12   3   1        6.33       29.40     19.61 o 
  13   3   1        0.24       17.53     18.21 o 
   0   4   1     1349.34     1358.24     84.43 o 
   1   4   1     1024.48     1106.68     41.33 o 
   2   4   1     1567.97     1590.43     34.76 o 
   3   4   1     2366.42     2358.64     44.74 o 
   4   4   1      596.92      645.65     36.16 o 
   5   4   1      990.54      963.98     36.94 o 
   6   4   1      289.15      315.10     26.68 o 
   7   4   1      384.73      374.61     31.46 o 
   8   4   1      590.88      576.19     38.09 o 
   9   4   1      189.03      146.16     32.99 o 
  10   4   1       40.43       12.23     26.45 o 
  11   4   1        3.56       37.47     22.63 o 
  12   4   1        8.32       19.96     21.98 o 
  13   4   1       27.02       14.31     16.55 o 
   0   5   1       24.84       12.58     12.58 o 
   1   5   1     1662.04     1783.72     38.32 o 
   2   5   1     4247.26     4450.23     61.87 o 
   3   5   1     1916.15     1916.53     49.35 o 
   4   5   1      226.17      247.03     24.01 o 
   5   5   1      240.00      206.65     24.25 o 
   6   5   1      167.28      182.29     26.97 o 
   7   5   1      471.12      459.02     47.30 o 
   8   5   1     1235.71     1183.87     52.83 o 
   9   5   1       98.52       26.54     30.35 o 
  10   5   1      109.97       70.11     28.17 o 
  11   5   1       11.13       23.47     22.61 o 
  12   5   1       60.13       37.89     20.66 o 
  13   5   1       42.91       24.80     17.64 o 
   0   6   1      316.14      452.30     68.29 o 
   1   6   1      944.12      986.18     36.02 o 
   2   6   1      377.08      391.11     27.36 o 
   3   6   1       60.90       38.75     25.60 o 
   4   6   1       70.93       63.60     23.11 o 
   5   6   1       54.46       45.42     22.49 o 
   6   6   1      122.61      129.99     25.18 o 
   7   6   1      168.72      102.06     30.01 o 
   8   6   1      241.94      302.05     36.87 o 
   9   6   1       12.97       49.70     25.51 o 
  10   6   1       16.33       60.74     24.86 o 
  11   6   1        5.45       16.83     20.97 o 
  12   6   1        3.90       13.80     17.60 o 
   0   7   1        3.46        1.91     21.15 o 
   1   7   1       98.18      145.05     22.90 o 
   2   7   1       74.96       58.43     23.63 o 
   3   7   1       51.00       45.34     28.78 o 
   4   7   1       37.06       63.84     22.36 o 
   5   7   1       26.51       69.82     31.18 o 
   6   7   1        8.91       41.05     25.18 o 
   7   7   1       13.98       37.52     27.80 o 
   8   7   1        8.24       24.06     27.34 o 
   9   7   1        8.24       35.07     23.68 o 
  10   7   1       10.64       35.93     22.12 o 
  11   7   1       17.91       27.70     21.40 o 
  12   7   1        4.28       15.58     15.23 o 
   0   8   1     1297.18     1254.10     47.34 o 
   1   8   1      466.37      496.74     34.06 o 
   2   8   1       12.12       76.32     22.92 o 
   3   8   1      501.96      455.02     33.29 o 
   4   8   1       33.16       59.87     26.77 o 
   5   8   1       40.89       21.47     27.62 o 
   6   8   1       52.26       57.35     30.43 o 
   7   8   1        1.18       11.46     24.96 o 
   8   8   1       27.71       40.73     27.97 o 
   9   8   1        9.16       12.31     21.61 o 
  10   8   1        1.13       43.68     20.93 o 
  11   8   1       12.84       11.82     18.49 o 
   0   9   1      230.42      236.51     35.07 o 
   1   9   1      476.13      486.05     40.66 o 
   2   9   1       53.69      110.37     29.61 o 
   3   9   1       10.46       30.84     30.79 o 
   4   9   1       36.32       88.31     29.93 o 
   5   9   1      179.15      162.90     43.34 o 
   6   9   1      138.25       62.14     41.15 o 
   7   9   1       57.19       81.70     26.33 o 
   8   9   1        1.31       45.17     25.42 o 
   9   9   1       14.23       42.15     20.74 o 
  10   9   1       16.19       32.02     31.47 o 
   0  10   1     1062.11     1119.49     59.99 o 
   1  10   1      710.93      707.12     50.12 o 
   2  10   1      328.20      308.90     37.49 o 
   3  10   1       82.37       75.08     41.63 o 
   4  10   1      362.69      347.54     40.17 o 
   5  10   1       31.36       21.49     32.33 o 
   6  10   1      168.57      115.87     57.64 o 
   7  10   1       22.08       67.69     29.94 o 
   8  10   1        7.08       15.31     24.64 o 
   9  10   1       12.47       15.24     22.55 o 
   0  11   1      435.47      434.28     48.10 o 
   1  11   1        3.22       28.67     30.44 o 
   2  11   1       69.35       80.51     49.60 o 
   3  11   1       18.61       18.98     30.13 o 
   4  11   1       13.30       44.13     35.21 o 
   5  11   1       22.86       35.41     27.95 o 
   6  11   1      145.36       82.71     32.94 o 
   7  11   1        9.86       15.64     24.10 o 
   8  11   1        9.54       15.78     20.41 o 
   0  12   1       10.67       42.58     29.67 o 
   1  12   1      120.25       91.59     30.43 o 
   2  12   1      112.58       93.75     37.37 o 
   3  12   1      126.82       89.52     81.88 o 
   4  12   1       75.34       71.33     47.77 o 
   5  12   1       19.82       51.58     23.62 o 
   6  12   1        8.20       48.08     21.61 o 
   7  12   1        0.54       20.84     21.42 o 
   0  13   1        0.13        3.47     28.87 o 
   1  13   1       19.45       42.50     28.52 o 
   2  13   1        9.66       40.05     27.09 o 
   3  13   1       35.70       38.83     28.03 o 
   4  13   1       10.22       32.47     24.99 o 
   5  13   1       28.26        7.66     20.99 o 
   0  14   1        8.24       22.21     44.30 o 
   1  14   1        8.31       32.12     22.51 o 
   2  14   1       54.10       30.10     24.36 o 
   0   0   2     7735.52     7594.43    181.49 o 
   1   0   2     5641.29     6361.52     53.37 o 
   2   0   2    10742.29    11358.73     82.36 o 
   3   0   2     1918.52     1866.89    103.60 o 
   4   0   2     7945.89     7654.50     70.08 o 
   5   0   2     6582.55     6633.64     74.28 o 
   6   0   2      460.38      501.93     35.65 o 
   7   0   2      580.20      536.19     61.08 o 
   8   0   2      206.83      193.07     25.92 o 
   9   0   2        6.27       42.12     51.84 o 
  10   0   2       19.84       55.70     26.55 o 
  11   0   2       20.70        8.21     26.84 o 
  12   0   2       10.97       31.22     25.60 o 
  13   0   2        0.36       13.97     51.41 o 
   0   1   2     1976.97     2000.03    106.68 o 
   1   1   2     4028.18     4099.37     33.45 o 
   2   1   2     2264.68     2377.45     45.99 o 
   3   1   2      686.84      678.31     21.05 o 
   4   1   2      870.78      853.89     26.43 o 
   5   1   2      653.70      727.98     28.53 o 
   6   1   2      487.58      455.31     29.07 o 
   7   1   2      326.95      339.88     25.90 o 
   8   1   2       64.37       64.26     21.66 o 
   9   1   2       73.42       75.35     26.96 o 
  10   1   2       33.34        7.23     23.72 o 
  11   1   2       17.79       43.77     26.28 o 
  12   1   2       12.81       29.91     24.50 o 
  13   1   2       11.84       26.34     19.88 o 
   0   2   2     3554.86     3269.77    124.06 o 
   1   2   2     1597.41     1561.19     25.24 o 
   2   2   2     5651.80     5452.47     60.53 o 
   3   2   2     5797.82     5777.89    175.84 o 
   4   2   2      572.41      629.68     23.85 o 
   5   2   2       12.43       23.23     17.14 o 
   6   2   2     1529.40     1513.53     42.76 o 
   7   2   2        0.56       19.68     20.38 o 
   8   2   2       49.32       42.05     23.97 o 
   9   2   2       37.43       51.73     24.81 o 
  10   2   2        7.10       10.10     23.93 o 
  11   2   2        8.82       68.50     21.64 o 
  12   2   2       21.77       24.09     22.41 o 
  13   2   2       38.27       13.65     19.41 o 
   0   3   2        0.53       17.06     15.64 o 
   1   3   2      172.21      180.94     15.68 o 
   2   3   2       99.23      116.03     16.10 o 
   3   3   2      755.71      701.40     23.89 o 
   4   3   2      174.26      152.30     17.83 o 
   5   3   2     1523.19     1445.81     84.58 o 
   6   3   2      246.25      231.27     54.61 o 
   7   3   2      106.06      115.03     23.80 o 
   8   3   2       55.62       64.65     25.04 o 
   9   3   2      172.36      179.54     31.91 o 
  10   3   2       91.76      101.60     23.72 o 
  11   3   2       80.63       61.27     23.66 o 
  12   3   2        2.14       36.50     27.75 o 
  13   3   2        3.84       38.94     16.98 o 
   0   4   2       33.41      117.97     37.12 o 
   1   4   2       43.25       74.18     13.44 o 
   2   4   2       62.15       70.64     20.36 o 
   3   4   2      976.89      947.98     31.12 o 
   4   4   2      346.91      375.24     25.36 o 
   5   4   2      381.98      363.63     26.57 o 
   6   4   2       81.00       96.92     38.62 o 
   7   4   2      119.99      151.62     26.90 o 
   8   4   2      577.19      590.93     39.29 o 
   9   4   2       12.05       49.91     28.15 o 
  10   4   2        5.47       49.28     30.20 o 
  11   4   2       23.56       18.89     26.15 o 
  12   4   2        4.73       47.04     20.11 o 
  13   4   2       38.36       37.65     18.63 o 
   0   5   2      255.13      238.52     18.08 o 
   1   5   2     1447.02     1563.44     36.07 o 
   2   5   2     1156.42     1183.98     38.41 o 
   3   5   2      446.89      482.69     28.00 o 
   4   5   2      180.53      223.84     25.79 o 
   5   5   2      697.40      787.94     34.64 o 
   6   5   2      166.06      125.01     25.81 o 
   7   5   2       32.78       83.77     37.56 o 
   8   5   2     1244.69     1161.67     51.81 o 
   9   5   2       23.53       12.31     30.02 o 
  10   5   2      173.98      217.37     29.56 o 
  11   5   2       79.24      114.18     24.18 o 
  12   5   2        8.86       25.10     21.29 o 
  13   5   2       38.95       28.60     17.61 o 
   0   6   2      779.17      962.19    106.49 o 
   1   6   2      423.61      506.42     31.24 o 
   2   6   2      330.00      421.64     48.47 o 
   3   6   2      142.77      214.40     40.31 o 
   4   6   2      502.79      595.99     34.43 o 
   5   6   2       92.61      100.84     24.48 o 
   6   6   2      150.24      151.02     35.32 o 
   7   6   2       21.03       34.21     25.64 o 
   8   6   2      217.63      192.43     41.04 o 
   9   6   2       15.84       14.49     26.25 o 
  10   6   2      140.77      137.77     44.61 o 
  11   6   2        1.84       24.80     22.06 o 
  12   6   2        3.66       14.98     19.69 o 
   0   7   2      371.02      370.58     27.32 o 
   1   7   2       45.50       56.87     20.11 o 
   2   7   2      146.50      157.66     23.92 o 
   3   7   2       86.65       66.28     23.49 o 
   4   7   2      193.44      213.85     43.34 o 
   5   7   2      165.16      175.80     30.70 o 
   6   7   2       50.78       27.40     27.25 o 
   7   7   2      110.61      101.11     59.46 o 
   8   7   2       86.63       70.74     28.28 o 
   9   7   2        6.69        3.88     23.28 o 
  10   7   2       10.33       10.59     22.75 o 
  11   7   2        3.75       25.51     23.19 o 
  12   7   2        7.70       18.18     15.84 o 
   0   8   2      337.08      382.05     54.97 o 
   1   8   2      408.84      408.28     30.99 o 
   2   8   2       18.33       34.23     23.00 o 
   3   8   2      158.68      177.13     49.95 o 
   4   8   2       43.93       94.77     24.24 o 
   5   8   2      124.95      105.64     37.77 o 
   6   8   2      156.46      209.89     31.80 o 
   7   8   2       86.18       68.10     58.53 o 
   8   8   2        9.77       14.97     26.32 o 
   9   8   2       31.71       23.87     24.90 o 
  10   8   2        9.77       36.99     19.14 o 
  11   8   2       28.57       13.47     19.18 o 
   0   9   2        6.74       33.08     35.22 o 
   1   9   2      567.24      630.38     42.00 o 
   2   9   2       55.79       73.53     27.29 o 
   3   9   2       87.74       66.73     27.46 o 
   4   9   2       61.86       64.36     29.70 o 
   5   9   2      277.16      271.64     47.77 o 
   6   9   2        1.82       39.22     29.69 o 
   7   9   2       60.85       37.14     30.10 o 
   8   9   2        5.55       40.20     24.13 o 
   9   9   2       22.72        4.94     23.87 o 
  10   9   2       15.46       21.17     21.70 o 
   0  10   2      231.28      187.15     35.46 o 
   1  10   2      477.93      512.47    127.81 o 
   2  10   2        0.89       30.44     30.32 o 
   3  10   2       81.09       95.74     53.39 o 
   4  10   2       55.78       50.52     45.39 o 
   5  10   2      231.57      214.66     35.73 o 
   6  10   2       47.01       40.65     28.88 o 
   7  10   2      157.70       97.15     33.54 o 
   8  10   2        1.19        6.87     23.32 o 
   9  10   2       42.56       54.10     18.76 o 
   0  11   2       46.27       46.16     29.46 o 
   1  11   2      126.74       86.96     33.54 o 
   2  11   2      129.14      127.14     32.25 o 
   3  11   2       59.39      130.35     30.10 o 
   4  11   2      106.21      110.24     33.63 o 
   5  11   2       38.84       22.00     30.80 o 
   6  11   2        0.53       21.89     28.32 o 
   7  11   2        3.13       11.82     23.74 o 
   8  11   2        2.09       24.89     21.09 o 
   0  12   2       36.37        8.92     28.00 o 
   1  12   2       13.48       20.99     28.99 o 
   2  12   2      115.80       95.22     47.85 o 
   3  12   2      106.91      122.21     30.24 o 
   4  12   2       27.71       60.10     29.81 o 
   5  12   2       40.54       34.37     29.16 o 
   6  12   2        1.70       16.18     24.21 o 
   7  12   2       28.56       25.62     22.11 o 
   0  13   2       35.78        2.65     25.58 o 
   1  13   2       30.98       41.27     27.36 o 
   2  13   2       11.68       47.22     26.28 o 
   3  13   2       25.24       15.87     26.80 o 
   4  13   2       11.63       23.45     24.82 o 
   5  13   2       46.66       30.41     22.51 o 
   0  14   2       29.44       20.12     20.12 o 
   1  14   2       24.10       13.59     22.59 o 
   1   0   3       62.78       70.58     12.03 o 
   2   0   3      447.43      480.15     16.20 o 
   3   0   3      939.98      902.52     23.15 o 
   4   0   3    13972.72    13168.88    169.28 o 
   5   0   3      279.66      240.58     21.48 o 
   6   0   3      934.21     1020.33     35.79 o 
   7   0   3       91.01      155.77     26.99 o 
   8   0   3       57.64       96.72     21.54 o 
   9   0   3       35.59       56.28     23.75 o 
  10   0   3      173.09      162.94     83.03 o 
  11   0   3        0.05       16.73     24.95 o 
  12   0   3        9.83       19.51     24.48 o 
  13   0   3        0.61       17.59     22.51 o 
   0   1   3     2539.19     2547.09    193.84 o 
   1   1   3     3845.73     4056.17     72.17 o 
   2   1   3     5161.78     4733.02    238.99 o 
   3   1   3     4863.54     4576.41     92.03 o 
   4   1   3     2643.87     2722.52     43.97 o 
   5   1   3     1136.15     1154.60     37.84 o 
   6   1   3     1712.55     1769.10     73.24 o 
   7   1   3      768.80      751.71     35.99 o 
   8   1   3       51.73       43.81     23.13 o 
   9   1   3       56.08       42.38     34.32 o 
  10   1   3       14.15       30.06     23.11 o 
  11   1   3       30.17       59.11     50.60 o 
  12   1   3       23.71        5.41     22.95 o 
  13   1   3        2.21       21.50     20.39 o 
   0   2   3     5270.13     5142.40     42.75 o 
   1   2   3     1395.58     1378.72     41.33 o 
   2   2   3      889.38      902.56     22.83 o 
   3   2   3     1443.86     1396.48     38.98 o 
   4   2   3       80.86       69.93     15.16 o 
   5   2   3     1592.99     1484.85     65.79 o 
   6   2   3      474.97      528.10     29.68 o 
   7   2   3      373.03      364.19     28.39 o 
   8   2   3      449.13      445.31     34.55 o 
   9   2   3       12.08       18.09     20.86 o 
  10   2   3      109.31       65.38     25.77 o 
  11   2   3        0.28        6.94     24.54 o 
  12   2   3        0.00       30.90     24.11 o 
  13   2   3        1.22       36.07     17.08 o 
   0   3   3     3392.29     3667.46     42.27 o 
   1   3   3      462.61      500.62     20.22 o 
   2   3   3     4219.79     4014.42     44.08 o 
   3   3   3      872.55      827.93     25.90 o 
   4   3   3     1102.62     1036.81     31.87 o 
   5   3   3      473.12      474.01     25.24 o 
   6   3   3      435.73      443.43     27.95 o 
   7   3   3      244.18      225.78     30.51 o 
   8   3   3      182.19      242.88     28.37 o 
   9   3   3       98.56      103.83     29.12 o 
  10   3   3      100.52      114.83     27.36 o 
  11   3   3      102.49       69.68     32.62 o 
  12   3   3       21.36       46.19     25.67 o 
  13   3   3       19.41       32.19     17.59 o 
   0   4   3      217.36      251.31     19.13 o 
   1   4   3      268.85      323.89     22.69 o 
   2   4   3      878.68      837.48     27.62 o 
   3   4   3     1593.58     1506.29     36.93 o 
   4   4   3      153.56      171.21     28.65 o 
   5   4   3      293.22      253.17     50.35 o 
   6   4   3      125.36      139.93     23.95 o 
   7   4   3      652.76      681.20     51.66 o 
   8   4   3      628.84      679.77     76.25 o 
   9   4   3      308.62      335.99     58.28 o 
  10   4   3      101.10       91.03     27.13 o 
  11   4   3       10.17       37.38     26.69 o 
  12   4   3        4.30       23.69     22.77 o 
  13   4   3       24.83       18.85     19.60 o 
   0   5   3       24.03        5.72     23.45 o 
   1   5   3      582.83      594.01     25.14 o 
   2   5   3      441.62      437.45     67.76 o 
   3   5   3      966.64     1062.07     36.40 o 
   4   5   3       17.57       49.94     20.44 o 
   5   5   3      551.65      560.26     30.41 o 
   6   5   3      294.03      260.88     30.10 o 
   7   5   3     1464.04     1389.06     54.50 o 
   8   5   3      255.73      256.41     33.85 o 
   9   5   3      151.22      160.46     41.72 o 
  10   5   3       10.37       12.23     28.51 o 
  11   5   3        2.95       25.48     24.97 o 
  12   5   3       30.84       54.16     19.15 o 
   0   6   3       57.10       64.04     20.17 o 
   1   6   3     1072.06     1147.35     36.30 o 
   2   6   3      916.08      844.76     33.64 o 
   3   6   3      226.83      171.08     25.05 o 
   4   6   3       74.75       79.64     23.34 o 
   5   6   3      106.68       69.11     39.64 o 
   6   6   3      372.95      450.34     84.67 o 
   7   6   3       39.48       54.23     27.36 o 
   8   6   3      376.68      377.87     37.31 o 
   9   6   3      209.44      149.62     48.63 o 
  10   6   3       69.44       62.01     25.34 o 
  11   6   3        4.78       13.53     21.27 o 
  12   6   3       14.28       24.86     16.75 o 
   0   7   3      453.87      435.02     49.22 o 
   1   7   3      216.85      222.60     21.50 o 
   2   7   3       81.52      118.09     37.55 o 
   3   7   3       31.89       72.65     20.28 o 
   4   7   3      164.35      125.07     25.63 o 
   5   7   3       79.29       51.28     25.47 o 
   6   7   3      115.37      112.21     26.86 o 
   7   7   3      123.25      119.00     28.19 o 
   8   7   3       57.82       40.57     30.84 o 
   9   7   3       19.83       52.78     46.32 o 
  10   7   3       64.15       60.49     27.05 o 
  11   7   3       24.96       25.95     23.36 o 
  12   7   3        5.52       16.85     16.46 o 
   0   8   3      388.69      339.83     36.99 o 
   1   8   3      297.23      292.78     28.74 o 
   2   8   3      132.69      152.06     24.55 o 
   3   8   3      238.48      245.02     41.69 o 
   4   8   3        7.77       35.98     23.80 o 
   5   8   3       53.66       44.17     30.06 o 
   6   8   3       88.85       68.34     31.29 o 
   7   8   3       23.30       26.74     28.14 o 
   8   8   3       31.81       31.15     25.52 o 
   9   8   3       13.60       37.45     30.83 o 
  10   8   3       36.27       28.61     24.29 o 
  11   8   3        4.25       27.26     17.81 o 
   0   9   3     1016.90     1025.18    123.08 o 
   1   9   3      189.16      246.94     32.20 o 
   2   9   3       86.72       34.15     29.55 o 
   3   9   3      330.52      350.30     36.88 o 
   4   9   3       16.07       65.48     27.06 o 
   5   9   3       53.57       85.72     42.75 o 
   6   9   3       84.09       87.89     28.57 o 
   7   9   3       52.34       67.89     28.15 o 
   8   9   3       13.47       51.15     26.93 o 
   9   9   3        5.03       18.47     23.62 o 
  10   9   3       22.80       37.76     19.59 o 
   0  10   3       73.81       34.30     34.05 o 
   1  10   3      592.56      549.02     41.87 o 
   2  10   3       25.67       58.13     27.99 o 
   3  10   3       51.87       29.41     31.49 o 
   4  10   3       11.81       69.58     28.86 o 
   5  10   3      115.53      158.20     62.77 o 
   6  10   3       44.07       78.45     28.70 o 
   7  10   3       32.45       28.31     24.39 o 
   8  10   3       15.26       14.55     20.73 o 
   9  10   3       13.78       60.63     20.07 o 
   0  11   3       10.72       15.70     28.35 o 
   1  11   3       88.19       50.63     28.32 o 
   2  11   3        6.08       23.71     29.96 o 
   3  11   3      202.60      226.81     36.11 o 
   4  11   3       89.44       61.51     31.52 o 
   5  11   3       76.72       25.82     32.86 o 
   6  11   3       17.21       24.81     26.31 o 
   7  11   3       43.51       40.19     37.31 o 
   8  11   3        3.23       39.59     22.01 o 
   0  12   3       38.60       44.09     23.90 o 
   1  12   3       46.30        1.93     29.13 o 
   2  12   3       35.09       29.76     31.07 o 
   3  12   3       43.23       87.23     29.01 o 
   4  12   3        6.49       28.25     28.82 o 
   5  12   3       43.89       64.64     26.48 o 
   6  12   3       26.18        9.89     25.15 o 
   7  12   3        9.31       12.86     20.52 o 
   0  13   3        3.34        3.03     23.21 o 
   1  13   3       16.99       50.26     42.92 o 
   2  13   3        9.58       36.94     26.27 o 
   3  13   3        2.87        4.66     24.02 o 
   4  13   3       49.23       57.17     33.90 o 
   5  13   3       13.36       24.30     21.67 o 
   0  14   3        3.25        9.51     18.53 o 
   1  14   3        4.05       22.63     18.77 o 
   0   0   4      253.54      277.11     12.33 o 
   1   0   4    90861.61    85943.45    715.14 o 
   2   0   4      118.39      110.37     11.94 o 
   3   0   4     3325.81     3081.79     40.69 o 
   4   0   4     1479.43     1508.85     33.78 o 
   5   0   4     1438.45     1490.44     45.15 o 
   6   0   4      453.94      448.79     30.29 o 
   7   0   4      319.76      353.60     33.06 o 
   8   0   4      126.13      153.97     28.23 o 
   9   0   4        9.79       14.74     24.48 o 
  10   0   4      455.78      406.23     38.92 o 
  11   0   4       28.88       78.50     27.44 o 
  12   0   4       19.76       68.87     22.81 o 
  13   0   4        1.55       12.48     32.10 o 
   0   1   4    24191.22    24545.71   1811.82 o 
   1   1   4    21145.32    20833.78    548.63 o 
   2   1   4     7612.23     7804.76     58.56 o 
   3   1   4     1350.92     1215.70     28.60 o 
   4   1   4     1354.38     1405.68     44.70 o 
   5   1   4       80.27       86.76     19.49 o 
   6   1   4      543.29      625.93     31.07 o 
   7   1   4       31.99       72.36     20.05 o 
   8   1   4      162.46      189.21     25.35 o 
   9   1   4      127.51      124.84     33.34 o 
  10   1   4      116.68       90.91     29.35 o 
  11   1   4      139.26      138.93     28.39 o 
  12   1   4      113.18      122.71     26.42 o 
  13   1   4        8.55       16.43     21.23 o 
   0   2   4      184.30      151.74     15.83 o 
   1   2   4     4459.80     4157.03    127.28 o 
   2   2   4     5128.89     5200.04    209.78 o 
   3   2   4     2704.32     2376.58     39.89 o 
   4   2   4      990.01     1053.96     31.21 o 
   5   2   4      601.44      656.00     28.73 o 
   6   2   4     1002.83      975.81     37.10 o 
   7   2   4      133.77      136.00     30.14 o 
   8   2   4      123.00      147.17     25.45 o 
   9   2   4       96.52       61.84     27.34 o 
  10   2   4       36.77       42.68     23.30 o 
  11   2   4       12.54       33.27     24.08 o 
  12   2   4       28.64       53.66     21.69 o 
  13   2   4       14.07       27.77     19.14 o 
   0   3   4       53.77       33.26     21.62 o 
   1   3   4     1169.16     1316.67     78.54 o 
   2   3   4     1435.35     1592.95     60.40 o 
   3   3   4       29.62       17.43     15.60 o 
   4   3   4      280.63      252.38     20.21 o 
   5   3   4      743.48      746.60     30.72 o 
   6   3   4      585.56      649.13     32.65 o 
   7   3   4      134.93      166.63     30.32 o 
   8   3   4      215.74      157.29     29.79 o 
   9   3   4      115.17      118.28     29.01 o 
  10   3   4        7.68       30.79     28.02 o 
  11   3   4       25.14       62.35     31.61 o 
  12   3   4       17.79       23.38     23.20 o 
  13   3   4       11.59        2.68     18.97 o 
   0   4   4        1.34       10.00     24.19 o 
   1   4   4      689.94      615.75     23.94 o 
   2   4   4      125.66       83.47     19.90 o 
   3   4   4     9038.00     9134.51    289.46 o 
   4   4   4      858.68      897.60     79.60 o 
   5   4   4      310.48      251.13     25.71 o 
   6   4   4     1478.52     1482.29     47.17 o 
   7   4   4      285.08      297.45     29.86 o 
   8   4   4      866.27      865.73     48.32 o 
   9   4   4      543.48      582.14     42.14 o 
  10   4   4       59.93      122.88     28.38 o 
  11   4   4        3.62       56.68     21.28 o 
  12   4   4       21.19       23.62     21.38 o 
  13   4   4        3.07       29.82     24.89 o 
   0   5   4      322.61      286.95     20.10 o 
   1   5   4      886.51      949.55     88.52 o 
   2   5   4     1906.39     1983.83    122.43 o 
   3   5   4     1456.46     1263.85     74.16 o 
   4   5   4      209.55      189.96     23.21 o 
   5   5   4      250.38      228.89     26.79 o 
   6   5   4       88.92      131.66     30.79 o 
   7   5   4      297.14      296.44     32.41 o 
   8   5   4      990.28      999.24     50.05 o 
   9   5   4      325.86      315.74     44.90 o 
  10   5   4      112.61      111.69     34.44 o 
  11   5   4       41.90       17.15     24.17 o 
  12   5   4        1.88        7.09     19.65 o 
   0   6   4     1171.80     1084.74     37.13 o 
   1   6   4     1257.98     1252.06     52.95 o 
   2   6   4      509.02      527.67     29.84 o 
   3   6   4      148.32      153.04     23.24 o 
   4   6   4      512.97      464.54     36.45 o 
   5   6   4       34.91       67.21     51.65 o 
   6   6   4        1.89        9.96     25.60 o 
   7   6   4      182.50      186.74     31.27 o 
   8   6   4       31.81       67.63     28.44 o 
   9   6   4      137.98      124.93     31.78 o 
  10   6   4        7.83       42.90     23.33 o 
  11   6   4       15.55       30.18     22.71 o 
  12   6   4       47.00       26.29     20.58 o 
   0   7   4       72.06      115.69     22.20 o 
   1   7   4      107.91       97.24     20.46 o 
   2   7   4      251.68      236.86     25.88 o 
   3   7   4      563.70      599.58     48.14 o 
   4   7   4       81.01       78.69     25.43 o 
   5   7   4      184.78      182.21     29.37 o 
   6   7   4      297.78      291.28     50.13 o 
   7   7   4       18.57       55.64     27.29 o 
   8   7   4      115.37      115.37     28.64 o 
   9   7   4       42.50        8.91     29.12 o 
  10   7   4        1.39       22.40     23.86 o 
  11   7   4       10.96       22.88     23.25 o 
   0   8   4       75.98       33.94     33.39 o 
   1   8   4       24.43       14.66     22.40 o 
   2   8   4       52.79       59.61     34.04 o 
   3   8   4      127.85      124.50     37.31 o 
   4   8   4      138.10      151.17     27.51 o 
   5   8   4      134.33      114.50     69.38 o 
   6   8   4       12.11       39.69     29.54 o 
   7   8   4        1.98       40.70     26.42 o 
   8   8   4       31.61       42.01     28.87 o 
   9   8   4        0.07       14.46     22.58 o 
  10   8   4       20.18       10.02     24.41 o 
  11   8   4        1.35        6.75     18.97 o 
   0   9   4     1251.51     1157.02     84.30 o 
   1   9   4       16.66       48.24     28.55 o 
   2   9   4       94.38      103.19     29.12 o 
   3   9   4       61.58       27.93     27.16 o 
   4   9   4      115.86       71.20     52.62 o 
   5   9   4       17.98       37.94     25.34 o 
   6   9   4      191.94      207.94     34.16 o 
   7   9   4       16.28       33.63     29.19 o 
   8   9   4        2.32        8.41     26.70 o 
   9   9   4        5.87       15.31     20.12 o 
  10   9   4        4.31       20.98     18.69 o 
   0  10   4       60.52      148.32     44.15 o 
   1  10   4       15.70       26.49     33.05 o 
   2  10   4      227.94      227.35     31.22 o 
   3  10   4       13.48       38.52     28.14 o 
   4  10   4       13.07       17.39     29.89 o 
   5  10   4      197.38      239.67     80.09 o 
   6  10   4      184.67      162.88     55.25 o 
   7  10   4       47.17       18.81     24.87 o 
   8  10   4        9.58       17.88     24.60 o 
   9  10   4       38.65       19.23     20.54 o 
   0  11   4        9.41       10.96     27.90 o 
   1  11   4       74.37       69.90     51.74 o 
   2  11   4       99.58       84.22     33.07 o 
   3  11   4       41.31       39.92     29.27 o 
   4  11   4       38.19       73.73     30.45 o 
   5  11   4       17.26       40.27     26.36 o 
   6  11   4       42.11       29.52     30.26 o 
   7  11   4        0.33       21.94     23.75 o 
   8  11   4        2.24       14.13     19.33 o 
   0  12   4       46.93       47.07     41.04 o 
   1  12   4       35.25       32.66     28.50 o 
   2  12   4       29.64       54.93     23.01 o 
   3  12   4       44.27       42.59     27.54 o 
   4  12   4        0.89       18.18     26.87 o 
   5  12   4       47.72       32.77     25.61 o 
   6  12   4        7.48        1.47     23.95 o 
   7  12   4       26.20       37.30     19.56 o 
   0  13   4        4.70       18.67     37.35 o 
   1  13   4        1.70       32.72     22.23 o 
   2  13   4       23.07       51.69     25.12 o 
   3  13   4       14.82       26.71     23.50 o 
   4  13   4       32.19       32.17     24.97 o 
   5  13   4        2.86       14.02     20.96 o 
   0  14   4       10.72       17.56     17.56 o 
   1  14   4        4.36       29.69     18.75 o 
   1   0   5     2579.39     2677.01     52.98 o 
   2   0   5     4330.30     4429.70     45.90 o 
   3   0   5        6.21        0.20     11.47 o 
   4   0   5       55.44       21.63     14.88 o 
   5   0   5     1176.45     1229.18     39.41 o 
   6   0   5       87.68       45.87     20.21 o 
   7   0   5      245.44      259.98     26.22 o 
   8   0   5      262.25      308.67     32.34 o 
   9   0   5       34.99       26.20     26.20 o 
  10   0   5      235.75      227.41     34.89 o 
  11   0   5        5.76        5.01     24.25 o 
  12   0   5      112.62      100.70     29.85 o 
  13   0   5        0.07       37.69     38.41 o 
   0   1   5        0.13      319.05    319.05 o 
   1   1   5     3869.34     3868.96     74.85 o 
   2   1   5     1771.27     1585.06     43.17 o 
   3   1   5      452.21      426.92     19.07 o 
   4   1   5      169.06      160.21     26.33 o 
   5   1   5      253.57      242.94     24.14 o 
   6   1   5      959.45     1025.76     47.72 o 
   7   1   5      388.74      367.97     66.66 o 
   8   1   5       94.51      135.92     30.42 o 
   9   1   5       22.83       17.56     25.64 o 
  10   1   5       55.44      102.31     40.14 o 
  11   1   5       38.54       52.48     51.65 o 
  12   1   5        4.10       10.68     21.16 o 
  13   1   5       11.74       15.00     21.21 o 
   0   2   5       74.33       89.04     10.39 o 
   1   2   5     1981.93     2083.43     34.17 o 
   2   2   5     1785.66     1684.01     31.54 o 
   3   2   5     1079.22      975.60     58.45 o 
   4   2   5      594.49      574.33     24.95 o 
   5   2   5      280.88      287.89     23.67 o 
   6   2   5      153.85      126.43     23.10 o 
   7   2   5      172.34      158.91     25.87 o 
   8   2   5       41.74       45.91     25.10 o 
   9   2   5      179.98      182.66     28.07 o 
  10   2   5       50.62       53.44     28.03 o 
  11   2   5      100.31       91.17     26.39 o 
  12   2   5        4.56       15.40     22.36 o 
  13   2   5        0.93       13.94     17.35 o 
   0   3   5        0.03       67.56     38.97 o 
   1   3   5     2884.97     3063.39     59.65 o 
   2   3   5     1081.59      934.04     44.95 o 
   3   3   5     1566.61     1639.36     36.43 o 
   4   3   5      428.69      430.26     24.55 o 
   5   3   5      119.21      152.99     21.06 o 
   6   3   5      565.40      541.25     32.36 o 
   7   3   5       72.56       56.95     23.70 o 
   8   3   5      794.96      816.42     43.05 o 
   9   3   5       12.47       33.70     27.38 o 
  10   3   5       82.06       72.67     34.11 o 
  11   3   5       46.95       26.81     28.86 o 
  12   3   5       14.92       27.48     22.86 o 
  13   3   5       17.17       29.12     18.60 o 
   0   4   5     1761.43     1651.19     33.26 o 
   1   4   5     2373.10     2449.73     43.19 o 
   2   4   5     6904.44     6748.84    207.26 o 
   3   4   5     3886.38     4201.79    118.83 o 
   4   4   5     1984.32     2128.16     46.94 o 
   5   4   5      266.89      274.97     34.34 o 
   6   4   5      295.56      283.13     27.08 o 
   7   4   5        8.82       34.16     23.56 o 
   8   4   5      636.21      624.43     78.94 o 
   9   4   5       57.85       88.39     32.72 o 
  10   4   5       34.26       73.78     25.27 o 
  11   4   5        3.10       29.24     23.35 o 
  12   4   5       84.80      105.53     21.36 o 
  13   4   5       13.61       13.35     19.73 o 
   0   5   5        0.46        8.28     14.79 o 
   1   5   5       49.67       98.81     24.88 o 
   2   5   5      560.70      650.40     32.83 o 
   3   5   5     1277.09     1185.58     46.24 o 
   4   5   5      264.25      257.95     25.70 o 
   5   5   5        3.16        6.99     20.72 o 
   6   5   5       69.57       66.94     21.27 o 
   7   5   5      285.18      288.24     34.83 o 
   8   5   5      231.82      257.90     34.63 o 
   9   5   5      166.02      215.52     96.72 o 
  10   5   5       14.29       21.93     25.37 o 
  11   5   5       10.33       16.24     24.89 o 
  12   5   5       13.89       15.24     21.51 o 
   0   6   5       12.11        0.14     19.55 o 
   1   6   5      676.79      759.64     32.39 o 
   2   6   5      605.88      592.23     46.56 o 
   3   6   5     1286.53     1164.28     68.30 o 
   4   6   5       34.24       17.26     20.38 o 
   5   6   5      147.17      139.60     61.18 o 
   6   6   5      987.04      968.30     45.30 o 
   7   6   5       53.27       40.80     28.96 o 
   8   6   5      481.90      500.58     41.91 o 
   9   6   5       39.14       23.83     28.31 o 
  10   6   5       23.94       11.88     26.26 o 
  11   6   5       71.73       62.66     45.22 o 
  12   6   5        3.93       13.49     19.12 o 
   0   7   5      188.56      166.80     26.82 o 
   1   7   5        9.26        5.86     18.06 o 
   2   7   5       94.95       49.84     34.02 o 
   3   7   5      605.52      587.53     34.86 o 
   4   7   5      334.19      318.37     58.26 o 
   5   7   5      125.93      158.44     37.68 o 
   6   7   5      113.31      152.90     59.40 o 
   7   7   5       33.48       49.01     32.63 o 
   8   7   5      122.71      127.41     31.74 o 
   9   7   5       67.21       45.97     41.08 o 
  10   7   5       14.59       20.25     26.14 o 
  11   7   5       23.49       46.50     21.24 o 
   0   8   5        0.03       12.35     24.20 o 
   1   8   5      327.69      384.05     45.38 o 
   2   8   5      168.79      180.83     45.31 o 
   3   8   5      180.55      172.43     28.55 o 
   4   8   5       60.30       54.19     54.62 o 
   5   8   5      369.66      377.45     36.71 o 
   6   8   5      107.92      129.06     28.98 o 
   7   8   5       43.12       47.94     45.43 o 
   8   8   5       44.55       40.43     29.06 o 
   9   8   5       13.91        7.31     25.72 o 
  10   8   5        8.08       14.94     21.50 o 
  11   8   5       22.74       36.27     19.26 o 
   0   9   5     1424.23     1517.94     57.96 o 
   1   9   5      712.10      706.93     45.01 o 
   2   9   5      310.60      332.69     42.87 o 
   3   9   5      254.14      259.77     33.25 o 
   4   9   5      101.89      123.07     28.90 o 
   5   9   5      139.48       91.81     33.53 o 
   6   9   5       68.03       20.11     30.77 o 
   7   9   5      204.63      154.98     30.91 o 
   8   9   5       15.82       24.11     27.16 o 
   9   9   5        0.32       10.40     21.61 o 
  10   9   5        5.64        8.46     19.40 o 
   0  10   5      376.60      455.72    122.44 o 
   1  10   5      476.54      498.89     71.40 o 
   2  10   5      157.57      179.50     35.35 o 
   3  10   5       33.94       49.67     28.47 o 
   4  10   5       33.32       40.14     33.42 o 
   5  10   5       30.09       21.64     28.31 o 
   6  10   5        8.86       24.39     29.46 o 
   7  10   5       53.41       32.68     29.59 o 
   8  10   5        1.24       30.23     24.15 o 
   9  10   5        1.22       27.40     19.77 o 
   0  11   5       31.06       15.62     29.93 o 
   1  11   5      197.50      191.80     33.13 o 
   2  11   5       55.41      115.71     28.78 o 
   3  11   5      223.40      197.57     32.12 o 
   4  11   5       52.07       75.16     25.33 o 
   5  11   5       92.43       88.48     27.21 o 
   6  11   5       13.53       22.57     26.90 o 
   7  11   5       56.59       44.69     24.50 o 
   8  11   5       65.83       34.82     19.87 o 
   0  12   5       45.48       18.73     26.76 o 
   1  12   5       46.10       30.43     28.13 o 
   2  12   5       16.71       34.32     28.08 o 
   3  12   5       31.11       28.05     26.95 o 
   4  12   5       20.92       43.65     29.38 o 
   5  12   5       39.97       39.18     25.44 o 
   6  12   5       94.32       61.06     24.84 o 
   7  12   5        1.83       12.25     18.80 o 
   0  13   5        1.37       25.28     36.93 o 
   1  13   5       15.66       26.32     24.36 o 
   2  13   5        0.33       16.98     24.08 o 
   3  13   5        8.51       25.67     21.72 o 
   4  13   5       27.21       17.26     21.99 o 
   5  13   5       45.12       30.58     19.49 o 
   0  14   5        5.67        4.85     29.27 o 
   0   0   6    40443.74    35984.50    505.55 o 
   1   0   6     4236.24     4591.62    148.58 o 
   2   0   6      243.36      213.62     18.05 o 
   3   0   6       14.12        0.62     18.32 o 
   4   0   6      592.99      671.56     27.91 o 
   5   0   6     1960.81     1837.72     70.98 o 
   6   0   6     2504.98     2568.16     55.28 o 
   7   0   6      359.65      368.78     29.28 o 
   8   0   6      167.91      158.01     31.42 o 
   9   0   6        3.52       14.13     25.28 o 
  10   0   6        8.45       43.90     55.04 o 
  11   0   6        1.92       35.62     35.62 o 
  12   0   6       20.02       65.91     33.57 o 
  13   0   6        1.26       43.32     19.13 o 
   0   1   6     4643.10     4766.28    186.13 o 
   1   1   6     4149.34     4017.14     44.75 o 
   2   1   6      512.57      489.41     20.15 o 
   3   1   6     1577.65     1532.33     32.67 o 
   4   1   6      571.60      570.86     39.29 o 
   5   1   6      975.64     1087.53     56.99 o 
   6   1   6      480.89      502.43     31.31 o 
   7   1   6       43.82       11.09     20.92 o 
   8   1   6        1.19       16.31     21.39 o 
   9   1   6        7.32       15.10     23.36 o 
  10   1   6        7.58       11.76     26.20 o 
  11   1   6        0.87       38.98     27.56 o 
  12   1   6        3.94       54.59     29.17 o 
  13   1   6        0.75       35.15     21.51 o 
   0   2   6        0.06       27.62     34.14 o 
   1   2   6     1897.43     1766.70     31.70 o 
   2   2   6      609.71      613.86     37.44 o 
   3   2   6      644.18      722.92     46.47 o 
   4   2   6        0.04       12.72     14.67 o 
   5   2   6      609.37      558.60     62.22 o 
   6   2   6      185.04      171.97     32.49 o 
   7   2   6       65.10       39.28     22.03 o 
   8   2   6       35.33       34.47     25.24 o 
   9   2   6      141.93      120.07     37.88 o 
  10   2   6        0.20       20.53     26.39 o 
  11   2   6       23.51       29.30     25.83 o 
  12   2   6       45.84       59.68     22.33 o 
  13   2   6        3.25       12.47     18.20 o 
   0   3   6     2510.34     2599.99     85.73 o 
   1   3   6      709.40      686.07     25.90 o 
   2   3   6     2021.05     1866.96     56.62 o 
   3   3   6      526.19      552.53     24.87 o 
   4   3   6      109.93      105.47     26.64 o 
   5   3   6       69.72       22.93     21.21 o 
   6   3   6      256.50      284.26     27.35 o 
   7   3   6       53.40       37.71     22.08 o 
   8   3   6       42.63       70.62     37.78 o 
   9   3   6       53.17       87.91     28.38 o 
  10   3   6        7.10        6.86     24.43 o 
  11   3   6       16.14       23.82     24.03 o 
  12   3   6        6.55       19.78     21.71 o 
  13   3   6        2.39       21.41     18.00 o 
   0   4   6     1054.52     1091.60     69.32 o 
   1   4   6     1703.16     1777.15     94.08 o 
   2   4   6     3476.36     3349.09    127.35 o 
   3   4   6      338.39      400.99     69.49 o 
   4   4   6     2894.12     2834.09     63.77 o 
   5   4   6      198.12      212.55     25.09 o 
   6   4   6      264.52      281.77     28.88 o 
   7   4   6      357.65      365.07     33.79 o 
   8   4   6      139.39      131.11     49.87 o 
   9   4   6       70.62       56.43     45.83 o 
  10   4   6       33.85       27.72     24.09 o 
  11   4   6        0.94        1.81     24.70 o 
  12   4   6        8.26       28.39     23.36 o 
  13   4   6       32.35       20.17     18.84 o 
   0   5   6      137.13      141.81     17.99 o 
   1   5   6      463.29      423.47     27.17 o 
   2   5   6      271.65      252.44     21.49 o 
   3   5   6     1708.69     1899.87     46.96 o 
   4   5   6      220.67      232.22     23.71 o 
   5   5   6      108.22      148.53     33.89 o 
   6   5   6      112.68      137.54     27.49 o 
   7   5   6       73.40       52.46     30.03 o 
   8   5   6      108.11       86.74     32.70 o 
   9   5   6      707.24      750.78     46.99 o 
  10   5   6       14.28       33.79     27.80 o 
  11   5   6       17.05       27.80     23.80 o 
  12   5   6       19.08       16.88     17.69 o 
   0   6   6      250.58      230.16     23.94 o 
   1   6   6      344.83      410.67     25.91 o 
   2   6   6      255.78      271.71     26.45 o 
   3   6   6      145.74      201.27     23.81 o 
   4   6   6      184.00      244.59     26.89 o 
   5   6   6      131.44       74.63     26.48 o 
   6   6   6      199.36      200.83     57.02 o 
   7   6   6      255.77      256.01     34.08 o 
   8   6   6       70.48       99.79     29.89 o 
   9   6   6       23.44       30.81     29.08 o 
  10   6   6       12.64       23.64     25.35 o 
  11   6   6        9.03       19.51     24.02 o 
  12   6   6        4.55       10.71     17.83 o 
   0   7   6        1.59        5.56     35.57 o 
   1   7   6      165.28      178.83     23.52 o 
   2   7   6      112.12       91.73     27.16 o 
   3   7   6       20.25       58.67     23.21 o 
   4   7   6      136.48      129.42     24.96 o 
   5   7   6      261.72      231.58     42.79 o 
   6   7   6       34.90       35.91     28.06 o 
   7   7   6      532.99      472.70     40.42 o 
   8   7   6       81.56       26.46     31.20 o 
   9   7   6       28.58       16.18     25.43 o 
  10   7   6        0.98       18.65     25.96 o 
  11   7   6        1.18       28.03     20.58 o 
   0   8   6        7.04        4.82     24.68 o 
   1   8   6        1.10       26.77     25.09 o 
   2   8   6      197.73      202.43     25.50 o 
   3   8   6      144.80      124.27     26.71 o 
   4   8   6      127.09      170.61     27.08 o 
   5   8   6      206.27      227.81     45.93 o 
   6   8   6      123.90       65.61     29.85 o 
   7   8   6       28.33       45.13     31.85 o 
   8   8   6       21.96       50.05     25.22 o 
   9   8   6       68.96       38.43     26.93 o 
  10   8   6        2.45       45.43     21.31 o 
  11   8   6       21.17       27.42     23.39 o 
   0   9   6       41.08       74.02     34.34 o 
   1   9   6      335.46      348.32     37.36 o 
   2   9   6       60.29       88.00     31.17 o 
   3   9   6      153.87      217.82     34.13 o 
   4   9   6       43.67        5.22     31.97 o 
   5   9   6       39.08       74.26     31.26 o 
   6   9   6       22.44       31.58     28.68 o 
   7   9   6        1.10       23.54     30.42 o 
   8   9   6        2.00       28.02     26.57 o 
   9   9   6       11.27       36.25     24.48 o 
  10   9   6        9.56       30.35     18.22 o 
   0  10   6      794.09      763.84     48.26 o 
   1  10   6       63.51       34.57     29.92 o 
   2  10   6      105.75       47.92     30.53 o 
   3  10   6       66.23       60.48     28.15 o 
   4  10   6      101.02       51.13     42.38 o 
   5  10   6       21.04       81.16     28.82 o 
   6  10   6       27.71       55.22     29.12 o 
   7  10   6        6.06       16.46     27.01 o 
   8  10   6       13.16       15.66     23.78 o 
   9  10   6        0.79       15.61     19.52 o 
   0  11   6      168.74      118.39     36.49 o 
   1  11   6       16.86       26.64     29.67 o 
   2  11   6       55.57       54.66     29.33 o 
   3  11   6       59.90      101.19     61.30 o 
   4  11   6       25.98       52.70     27.23 o 
   5  11   6       50.90       87.47     33.06 o 
   6  11   6        0.57       14.88     24.47 o 
   7  11   6       15.75       21.47     27.26 o 
   8  11   6        8.53       28.15     20.15 o 
   0  12   6       91.13       71.36     29.01 o 
   1  12   6        1.45       41.24     25.34 o 
   2  12   6       15.02       43.85     28.96 o 
   3  12   6       14.59       18.92     27.14 o 
   4  12   6       53.52       70.64     24.54 o 
   5  12   6        7.95       29.35     25.81 o 
   6  12   6       37.15       36.37     20.47 o 
   0  13   6        0.27       13.97     29.38 o 
   1  13   6        5.27       16.31     24.86 o 
   2  13   6       14.13       50.63     21.50 o 
   3  13   6        1.85       16.77     21.72 o 
   4  13   6       33.89       38.87     20.19 o 
   1   0   7     1068.89      989.95     35.08 o 
   2   0   7       51.44       44.80     13.99 o 
   3   0   7     1316.17     1370.49     72.46 o 
   4   0   7       10.04        8.43     14.27 o 
   5   0   7     4067.54     4022.97    130.39 o 
   6   0   7     2361.13     2369.87    107.62 o 
   7   0   7      514.42      537.18     61.90 o 
   8   0   7       63.06       60.29     33.71 o 
   9   0   7       74.65       75.68     44.71 o 
  10   0   7       40.11       48.52     41.54 o 
  11   0   7       64.12       64.96     33.88 o 
  12   0   7        0.47       20.33     23.17 o 
  13   0   7        1.64       37.28     20.07 o 
   0   1   7      305.67     1841.44   3433.40 o 
   1   1   7     6153.67     5599.01     54.58 o 
   2   1   7     2405.93     2303.28     35.03 o 
   3   1   7      177.17      198.77     45.44 o 
   4   1   7      117.84      102.47     30.46 o 
   5   1   7      774.27      798.97     32.13 o 
   6   1   7      170.08      130.25     24.14 o 
   7   1   7       45.64       71.22     24.93 o 
   8   1   7       47.10       55.22     25.33 o 
   9   1   7       51.87       57.61     27.00 o 
  10   1   7        3.62       47.09     28.00 o 
  11   1   7        0.95       21.18     23.59 o 
  12   1   7        0.50       29.83     23.40 o 
  13   1   7       14.48       17.60     22.12 o 
   0   2   7     4445.98     4393.70    304.98 o 
   1   2   7     3070.58     3016.55     59.40 o 
   2   2   7      610.84      671.19     24.58 o 
   3   2   7     4818.54     4601.08     58.58 o 
   4   2   7     1592.57     1564.44     54.34 o 
   5   2   7      254.37      275.51     23.77 o 
   6   2   7      509.61      543.24     30.48 o 
   7   2   7       74.91       83.33     24.21 o 
   8   2   7       30.77       35.83     29.99 o 
   9   2   7      169.28      161.04     29.29 o 
  10   2   7      157.04      159.65     30.65 o 
  11   2   7      165.34      183.80     27.39 o 
  12   2   7       34.95       19.38     23.81 o 
  13   2   7        0.61       36.07     16.43 o 
   0   3   7     1856.79     1680.14     33.94 o 
   1   3   7     2663.71     2813.57     45.04 o 
   2   3   7     2096.40     2129.55     41.49 o 
   3   3   7      598.07      585.13     75.41 o 
   4   3   7      880.27      885.70     32.42 o 
   5   3   7      126.37      192.92     23.15 o 
   6   3   7       67.89       81.57     31.19 o 
   7   3   7      249.11      190.15     28.21 o 
   8   3   7      524.94      564.00     37.90 o 
   9   3   7       67.35      112.49     30.22 o 
  10   3   7       11.62       17.17     25.38 o 
  11   3   7       15.92        9.17     26.50 o 
  12   3   7        4.36       24.60     20.56 o 
  13   3   7        6.31       21.06     18.13 o 
   0   4   7      475.86      457.79     23.44 o 
   1   4   7      260.25      259.76     19.89 o 
   2   4   7      679.20      735.72     33.93 o 
   3   4   7      543.78      588.68     44.51 o 
   4   4   7      306.94      256.53     28.30 o 
   5   4   7      434.16      397.10     29.76 o 
   6   4   7      309.99      325.60     28.82 o 
   7   4   7      752.90      759.85     42.82 o 
   8   4   7       55.23       67.44     31.44 o 
   9   4   7      197.48      243.98     56.40 o 
  10   4   7       13.59       36.94     25.73 o 
  11   4   7        4.11       39.32     24.86 o 
  12   4   7        1.99       33.55     20.93 o 
  13   4   7       51.99       38.97     17.54 o 
   0   5   7      227.71      266.88     22.33 o 
   1   5   7       14.81       39.81     14.86 o 
   2   5   7      347.47      322.05     62.55 o 
   3   5   7      334.13      367.85     28.93 o 
   4   5   7      491.13      400.63     42.08 o 
   5   5   7       16.60       64.93     21.79 o 
   6   5   7       51.34       55.41     25.40 o 
   7   5   7      644.60      619.52     42.36 o 
   8   5   7      486.27      489.70     53.06 o 
   9   5   7       40.91       49.46     43.40 o 
  10   5   7       35.60       45.80     27.61 o 
  11   5   7       13.27       28.90     25.38 o 
  12   5   7       23.89       16.00     22.40 o 
   0   6   7       49.59       55.86     20.35 o 
   1   6   7      470.71      510.62     41.40 o 
   2   6   7      646.49      740.26     38.91 o 
   3   6   7      319.94      293.18     24.63 o 
   4   6   7      474.69      488.03     31.05 o 
   5   6   7      166.53      191.04     36.94 o 
   6   6   7      164.65      191.01     60.51 o 
   7   6   7        7.76       56.14     27.47 o 
   8   6   7       50.39       65.37     27.40 o 
   9   6   7      106.93       47.33     39.25 o 
  10   6   7       44.87       14.69     24.52 o 
  11   6   7       43.42       24.58     21.60 o 
  12   6   7        0.98       27.87     19.66 o 
   0   7   7        7.55        7.96     23.85 o 
   1   7   7      722.88      684.25     36.13 o 
   2   7   7       56.87       48.84     22.12 o 
   3   7   7      160.45      190.77     28.50 o 
   4   7   7       73.54      108.76     25.40 o 
   5   7   7       10.40       22.81     26.67 o 
   6   7   7      648.66      704.57     58.73 o 
   7   7   7       64.04       51.28     30.41 o 
   8   7   7      266.64      230.97     32.47 o 
   9   7   7       43.25        1.84     27.69 o 
  10   7   7       46.60       33.89     25.40 o 
  11   7   7        3.35       17.67     20.37 o 
   0   8   7      580.99      564.22     92.64 o 
   1   8   7       78.10       86.88     26.59 o 
   2   8   7       19.87       32.67     25.05 o 
   3   8   7      238.37      223.27     30.73 o 
   4   8   7      314.08      298.97     36.66 o 
   5   8   7      215.04      265.00     34.80 o 
   6   8   7      169.35      180.60     50.42 o 
   7   8   7      128.96       96.14     52.74 o 
   8   8   7       81.41       55.95     34.66 o 
   9   8   7        4.43       38.03     24.53 o 
  10   8   7        0.50       13.86     21.23 o 
  11   8   7        2.37       12.52     17.70 o 
   0   9   7      141.79      134.63     38.09 o 
   1   9   7      412.05      443.55     44.83 o 
   2   9   7       63.42       57.94     29.86 o 
   3   9   7      254.30      243.83     71.12 o 
   4   9   7      150.05      119.02     32.89 o 
   5   9   7       71.18       35.77     29.21 o 
   6   9   7       44.75       57.94     26.69 o 
   7   9   7       10.39       13.39     26.59 o 
   8   9   7       32.71       70.10     23.92 o 
   9   9   7       23.88       19.23     22.45 o 
  10   9   7        7.29       29.38     20.73 o 
   0  10   7       23.61       22.82     35.35 o 
   1  10   7       82.98      112.68     32.95 o 
   2  10   7       94.88      162.19     28.85 o 
   3  10   7      255.60      282.39     37.19 o 
   4  10   7       68.72       35.56     30.56 o 
   5  10   7       83.63       90.06     27.28 o 
   6  10   7       16.45       43.53     30.67 o 
   7  10   7        3.23       44.20     24.99 o 
   8  10   7        0.30       16.97     23.25 o 
   9  10   7       45.46       16.75     21.90 o 
   0  11   7       84.09      109.54     35.95 o 
   1  11   7       56.18      122.48     26.24 o 
   2  11   7        7.64       29.47     29.19 o 
   3  11   7       50.64      107.30     45.41 o 
   4  11   7       19.24       21.04     22.10 o 
   5  11   7       62.14       30.86     27.56 o 
   6  11   7        4.27       50.49     23.29 o 
   7  11   7       70.29       24.11     21.64 o 
   8  11   7       15.74       34.04     20.32 o 
   0  12   7       31.71       31.11     43.43 o 
   1  12   7       65.53       95.16     47.90 o 
   2  12   7       12.42       52.22     26.16 o 
   3  12   7       42.66       75.33     23.45 o 
   4  12   7       24.91       50.88     31.47 o 
   5  12   7        2.55       22.03     22.44 o 
   6  12   7       24.35       44.56     19.72 o 
   0  13   7        1.99       23.61     23.61 o 
   1  13   7       53.60       59.28     42.55 o 
   2  13   7       15.54       14.39     22.85 o 
   3  13   7       20.03       30.60     21.55 o 
   4  13   7        1.04       27.59     20.86 o 
   0   0   8      743.77      799.83     25.25 o 
   1   0   8     4709.15     5040.07     55.01 o 
   2   0   8     1156.65     1353.05     73.63 o 
   3   0   8       58.72       84.62     14.06 o 
   4   0   8      106.09      128.52     34.13 o 
   5   0   8      419.80      367.55     25.71 o 
   6   0   8       22.93       10.48     20.02 o 
   7   0   8       46.87        4.03     23.54 o 
   8   0   8        9.46       17.23     23.17 o 
   9   0   8       73.33       41.97     29.65 o 
  10   0   8       40.52       23.79     63.78 o 
  11   0   8      307.04      253.19     37.36 o 
  12   0   8        1.39        7.24     25.77 o 
  13   0   8        3.20        2.19     35.12 o 
   0   1   8     8900.24     8232.91    504.86 o 
   1   1   8     1088.97     1095.39     63.89 o 
   2   1   8     2645.88     2750.42     48.76 o 
   3   1   8       63.72       66.26     15.33 o 
   4   1   8      456.58      400.58     24.64 o 
   5   1   8      888.63      888.53     35.52 o 
   6   1   8       16.80       44.42     19.81 o 
   7   1   8      137.39       92.97     25.20 o 
   8   1   8       71.99       76.62     46.23 o 
   9   1   8      356.19      339.21     95.86 o 
  10   1   8       88.89      110.29     64.86 o 
  11   1   8       26.93       32.86     26.02 o 
  12   1   8        0.90       51.38     23.12 o 
  13   1   8        0.40       18.55     19.30 o 
   0   2   8     3102.67     2980.39    264.48 o 
   1   2   8     4611.00     4517.42     55.51 o 
   2   2   8     4826.10     4877.34     89.05 o 
   3   2   8     1967.55     1866.62     37.34 o 
   4   2   8       19.75       43.38     16.05 o 
   5   2   8      563.03      564.47     33.82 o 
   6   2   8      134.78      109.02     23.49 o 
   7   2   8      337.13      357.25     35.77 o 
   8   2   8       14.67       61.24     22.67 o 
   9   2   8      146.91      212.35     35.06 o 
  10   2   8       74.04       40.48     29.26 o 
  11   2   8        2.94       22.28     26.15 o 
  12   2   8       15.82       20.15     23.82 o 
  13   2   8        0.14       18.62     17.99 o 
   0   3   8     3174.31     3295.36    274.51 o 
   1   3   8      183.03      173.80     23.11 o 
   2   3   8     2196.24     2039.05     42.73 o 
   3   3   8     1269.76     1263.58     36.79 o 
   4   3   8     1983.84     2153.68    132.81 o 
   5   3   8      367.04      384.39     47.05 o 
   6   3   8      222.10      236.67     26.11 o 
   7   3   8       77.32      106.96     42.58 o 
   8   3   8       60.35       29.82     30.71 o 
   9   3   8      128.85      215.78     32.18 o 
  10   3   8       10.53        9.31     26.65 o 
  11   3   8       14.05       34.01     23.41 o 
  12   3   8        7.87       34.39     24.32 o 
  13   3   8        5.64       15.51     16.71 o 
   0   4   8       11.08       21.76     14.37 o 
   1   4   8       86.49      115.47     17.44 o 
   2   4   8      395.54      440.04     51.05 o 
   3   4   8       44.64       60.41     40.05 o 
   4   4   8       41.44       22.35     18.85 o 
   5   4   8      275.71      289.22     26.64 o 
   6   4   8       42.89       15.88     24.25 o 
   7   4   8      722.18      729.22     45.31 o 
   8   4   8      319.18      281.41     39.28 o 
   9   4   8       49.38       89.17     29.20 o 
  10   4   8       33.67       48.90     32.45 o 
  11   4   8       51.44       27.38     27.75 o 
  12   4   8        1.80       21.94     20.06 o 
   0   5   8      499.15      483.23     27.47 o 
   1   5   8      472.97      549.04     39.84 o 
   2   5   8      915.86      863.36     66.37 o 
   3   5   8      313.20      287.21     24.46 o 
   4   5   8      283.55      259.36     27.63 o 
   5   5   8      501.88      478.34     34.96 o 
   6   5   8      211.51      197.84     27.30 o 
   7   5   8       56.02       96.27     49.11 o 
   8   5   8      361.86      406.30     93.30 o 
   9   5   8      178.82      175.70     56.37 o 
  10   5   8       28.34       32.13     26.84 o 
  11   5   8       80.26       66.77     25.54 o 
  12   5   8       18.90       14.79     19.45 o 
   0   6   8      446.30      463.83     75.07 o 
   1   6   8      109.15      159.86     23.15 o 
   2   6   8     1118.71     1121.53     41.09 o 
   3   6   8      217.40      202.62     24.25 o 
   4   6   8        4.10        7.31     20.86 o 
   5   6   8      381.95      368.60     34.32 o 
   6   6   8       34.89       39.45     28.09 o 
   7   6   8      248.95      303.81     32.23 o 
   8   6   8      118.86      143.83     32.92 o 
   9   6   8       50.90       80.18     25.33 o 
  10   6   8       36.97       61.86     25.61 o 
  11   6   8       32.83       12.96     23.81 o 
  12   6   8        9.40       13.34     16.83 o 
   0   7   8     1273.61     1240.91    102.29 o 
   1   7   8       43.04       41.99     20.69 o 
   2   7   8      376.56      371.77     34.00 o 
   3   7   8      170.33      153.77     28.34 o 
   4   7   8       25.86       17.66     25.18 o 
   5   7   8      142.42      164.76     29.17 o 
   6   7   8       94.84       78.84     33.80 o 
   7   7   8       33.63       16.36     30.59 o 
   8   7   8        4.59       33.25     27.66 o 
   9   7   8        3.04       24.63     27.48 o 
  10   7   8        8.08       35.06     22.77 o 
  11   7   8       21.37       26.96     20.83 o 
   0   8   8      212.47      221.39     34.97 o 
   1   8   8      339.92      353.45     33.67 o 
   2   8   8      152.68      229.91     29.69 o 
   3   8   8      195.53      190.58     31.87 o 
   4   8   8      332.08      419.68     38.18 o 
   5   8   8      300.12      220.16     37.28 o 
   6   8   8       34.34       13.15     30.84 o 
   7   8   8       44.64       19.81     32.21 o 
   8   8   8        4.14       36.52     27.54 o 
   9   8   8        2.62       48.85     23.75 o 
  10   8   8        4.81       18.54     23.92 o 
   0   9   8      387.15      403.13     73.32 o 
   1   9   8       72.24      146.54     31.85 o 
   2   9   8      593.71      663.56     86.93 o 
   3   9   8       52.20       43.09     34.38 o 
   4   9   8      193.24      163.39     30.73 o 
   5   9   8      224.44      231.43     34.28 o 
   6   9   8        3.16       17.88     26.29 o 
   7   9   8       53.49       35.11     28.72 o 
   8   9   8        8.18       49.25     25.14 o 
   9   9   8        6.18       34.01     24.01 o 
  10   9   8        8.29       18.93     19.24 o 
   0  10   8       21.14        9.79     34.24 o 
   1  10   8       65.51       86.31     30.10 o 
   2  10   8      222.23      185.15     55.43 o 
   3  10   8        2.55        9.89     26.84 o 
   4  10   8       26.05       22.20     28.29 o 
   5  10   8       14.24       39.49     28.06 o 
   6  10   8      102.64       58.72     27.98 o 
   7  10   8       39.18       35.39     24.77 o 
   8  10   8       15.56       21.54     21.67 o 
   9  10   8       13.65       11.12     17.99 o 
   0  11   8      541.50      427.83     49.25 o 
   1  11   8       25.61       20.28     30.11 o 
   2  11   8      107.87      115.59     29.36 o 
   3  11   8       44.88       56.96     27.52 o 
   4  11   8        8.78       30.98     27.76 o 
   5  11   8        8.37       56.01     35.54 o 
   6  11   8        1.58       15.36     22.84 o 
   7  11   8       20.17       28.24     20.60 o 
   8  11   8        2.81       28.79     28.79 o 
   0  12   8        2.09       53.54     24.17 o 
   1  12   8       13.81       62.02     27.12 o 
   2  12   8       12.74       20.75     25.98 o 
   3  12   8        5.28       24.69     24.16 o 
   4  12   8       14.64       27.97     23.44 o 
   5  12   8       13.86       20.64     21.95 o 
   6  12   8       24.57       35.93     23.15 o 
   0  13   8        0.28       17.30     25.10 o 
   1  13   8        8.61       27.53     23.81 o 
   2  13   8       15.85       32.93     23.28 o 
   3  13   8        6.74       22.29     21.17 o 
   4  13   8        7.50        7.46     18.51 o 
   1   0   9       33.71       21.96     21.96 o 
   2   0   9     1906.98     1953.32     42.63 o 
   3   0   9        0.02        7.53     19.79 o 
   4   0   9      241.86      270.00     21.45 o 
   5   0   9      496.01      516.66     29.27 o 
   6   0   9      414.51      436.57     31.58 o 
   7   0   9       20.95       47.73     22.19 o 
   8   0   9      134.65      127.35     60.04 o 
   9   0   9        4.24       28.19     28.19 o 
  10   0   9       50.25      103.22     36.30 o 
  11   0   9      204.49      158.59     34.01 o 
  12   0   9        1.68       23.74     26.40 o 
  13   0   9       24.41        2.90     18.57 o 
   0   1   9      170.78     5244.91   8102.50 o 
   1   1   9      566.34      495.67     35.37 o 
   2   1   9      148.17      186.08     23.68 o 
   3   1   9       58.06       26.44     14.64 o 
   4   1   9      363.26      336.74     27.03 o 
   5   1   9       40.54       41.55     20.73 o 
   6   1   9      383.54      402.86     32.09 o 
   7   1   9      112.34      153.35     35.75 o 
   8   1   9      127.22       82.54     28.39 o 
   9   1   9        5.44       21.30     25.04 o 
  10   1   9       58.63      116.83     32.27 o 
  11   1   9       11.84       18.60     26.30 o 
  12   1   9       16.14       43.51     35.43 o 
  13   1   9       14.57       44.16     18.19 o 
   0   2   9      300.54      162.97    747.78 o 
   1   2   9     1619.76     1611.69     98.08 o 
   2   2   9      825.21      845.48     33.47 o 
   3   2   9      221.92      234.64     20.25 o 
   4   2   9      309.53      264.22     22.91 o 
   5   2   9      282.99      234.22     23.66 o 
   6   2   9      249.92      278.83     33.15 o 
   7   2   9       26.68       35.58     22.02 o 
   8   2   9       94.95       85.86     47.51 o 
   9   2   9       56.62       61.97     38.96 o 
  10   2   9        6.29       10.66     23.91 o 
  11   2   9       22.75       22.13     23.52 o 
  12   2   9       10.61        3.52     21.10 o 
  13   2   9       10.75       21.75     19.32 o 
   0   3   9     6389.47     6043.88     68.64 o 
   1   3   9     3809.01     4259.19    136.24 o 
   2   3   9     2030.89     2329.11     47.40 o 
   3   3   9     1498.79     1576.27     83.62 o 
   4   3   9      611.86      632.03     49.90 o 
   5   3   9      269.77      219.49     50.03 o 
   6   3   9       73.77       51.19     22.43 o 
   7   3   9       10.73       47.47     23.01 o 
   8   3   9      136.47      120.52     29.01 o 
   9   3   9       46.01       31.09     31.12 o 
  10   3   9       66.93       28.10     29.73 o 
  11   3   9      100.44      107.17     27.08 o 
  12   3   9        6.93       35.13     21.38 o 
  13   3   9       15.93       14.89     14.93 o 
   0   4   9      196.20      186.52     20.36 o 
   1   4   9      962.09     1044.86     42.11 o 
   2   4   9       62.59       28.66     23.77 o 
   3   4   9      607.92      532.62     31.46 o 
   4   4   9      226.40      213.50     22.37 o 
   5   4   9      223.83      185.34     25.42 o 
   6   4   9      216.11      240.63     29.39 o 
   7   4   9      411.54      444.11     37.35 o 
   8   4   9       32.59       22.35     30.58 o 
   9   4   9      212.26      205.88     36.68 o 
  10   4   9       80.75       69.65     45.52 o 
  11   4   9        2.66       19.57     25.40 o 
  12   4   9       37.99       30.34     20.36 o 
   0   5   9      232.27      188.03     27.41 o 
   1   5   9       13.39       12.55     15.35 o 
   2   5   9      242.65      196.48     28.55 o 
   3   5   9      323.19      321.69     27.14 o 
   4   5   9       27.11        7.84     20.98 o 
   5   5   9      119.93      125.65     55.89 o 
   6   5   9      224.27      250.05     55.07 o 
   7   5   9       76.18      104.99     34.36 o 
   8   5   9       93.56       94.83     35.26 o 
   9   5   9       16.24       13.44     26.88 o 
  10   5   9       33.65       40.72     27.19 o 
  11   5   9        9.45       31.81     22.38 o 
  12   5   9        6.51       15.17     18.87 o 
   0   6   9      625.29      460.57     62.63 o 
   1   6   9      373.40      436.55     30.51 o 
   2   6   9        2.00        2.75     21.35 o 
   3   6   9      143.88      143.15     21.81 o 
   4   6   9       19.33       43.90     20.83 o 
   5   6   9      141.64      116.32     27.36 o 
   6   6   9      106.56      100.80     28.31 o 
   7   6   9      222.76      230.54     34.26 o 
   8   6   9        6.12       30.88     29.03 o 
   9   6   9       14.93       57.97     28.49 o 
  10   6   9        0.23       42.42     23.76 o 
  11   6   9       17.77       30.04     20.89 o 
   0   7   9       75.67       94.25     53.49 o 
   1   7   9       64.02       49.38     34.27 o 
   2   7   9      228.39      253.67     27.72 o 
   3   7   9       85.15       58.20     27.13 o 
   4   7   9      338.42      367.11     75.61 o 
   5   7   9       22.71       81.63     27.02 o 
   6   7   9      249.94      276.22     37.20 o 
   7   7   9       38.73       42.39     31.45 o 
   8   7   9       41.16       32.76     26.11 o 
   9   7   9       28.36       43.28     28.50 o 
  10   7   9       51.07       22.89     24.16 o 
  11   7   9        5.17       19.23     19.11 o 
   0   8   9      644.27      631.42     42.76 o 
   1   8   9      110.55       97.28     30.74 o 
   2   8   9     1475.58     1449.41    115.00 o 
   3   8   9       75.39      106.28     46.06 o 
   4   8   9      490.91      434.33     56.64 o 
   5   8   9       11.21       11.16     28.47 o 
   6   8   9       24.87       47.79     28.76 o 
   7   8   9       26.83       45.82     26.71 o 
   8   8   9       53.43       28.51     29.92 o 
   9   8   9       34.26        7.28     25.62 o 
  10   8   9        3.87        9.88     22.03 o 
   0   9   9     2374.87     2473.88     73.77 o 
   1   9   9      108.04       72.41     35.99 o 
   2   9   9      104.47      129.80     33.91 o 
   3   9   9       48.04       27.33     29.78 o 
   4   9   9       66.07       87.25     30.79 o 
   5   9   9      109.34       72.28     48.59 o 
   6   9   9      225.36      188.74     30.88 o 
   7   9   9       12.26       19.09     25.92 o 
   8   9   9       17.36       24.76     23.97 o 
   9   9   9        7.15       25.25     21.82 o 
   0  10   9      298.00      225.80     40.63 o 
   1  10   9       20.09       64.39     37.13 o 
   2  10   9       80.56       71.86     31.09 o 
   3  10   9       68.42       81.78     27.72 o 
   4  10   9        7.54       35.98     28.22 o 
   5  10   9       10.31       49.30     42.50 o 
   6  10   9        4.08       21.89     25.84 o 
   7  10   9        1.78       36.05     25.49 o 
   8  10   9        3.50       35.78     22.49 o 
   9  10   9        4.08       11.24     30.40 o 
   0  11   9       84.60       18.34     33.27 o 
   1  11   9        1.50       43.55     30.79 o 
   2  11   9      113.33       40.84     31.62 o 
   3  11   9       20.64       23.26     26.42 o 
   4  11   9       12.92       42.81     22.15 o 
   5  11   9       32.00       39.38     24.93 o 
   6  11   9        1.83       19.72     23.25 o 
   7  11   9        1.41       22.55     19.90 o 
   0  12   9        4.02        5.24     50.51 o 
   1  12   9        6.50       21.85     28.12 o 
   2  12   9        4.48       31.66     25.54 o 
   3  12   9        0.85       14.45     23.63 o 
   4  12   9        1.96       24.05     20.63 o 
   5  12   9       37.81       18.12     22.33 o 
   6  12   9        0.54        6.91     19.11 o 
   0  13   9        9.93        9.26     25.42 o 
   1  13   9        0.88       19.67     20.82 o 
   2  13   9        0.28       32.25     22.07 o 
   3  13   9       10.33       25.00     19.55 o 
   0   0  10      353.49      321.26     22.43 o 
   1   0  10     2197.01     2369.11    107.66 o 
   2   0  10      541.76      549.88     25.29 o 
   3   0  10      313.97      286.47     20.74 o 
   4   0  10      670.11      692.49     30.95 o 
   5   0  10       10.64       49.11     16.41 o 
   6   0  10       27.62       87.23     26.51 o 
   7   0  10       12.08       23.98     22.57 o 
   8   0  10        1.00       12.66     26.46 o 
   9   0  10        0.08       19.50     27.35 o 
  10   0  10       25.19       35.81     26.92 o 
  11   0  10       18.44        2.50     27.93 o 
  12   0  10        1.35        9.08     23.55 o 
  13   0  10        0.26       19.22     19.22 o 
   0   1  10    11199.48    11631.52    750.50 o 
   1   1  10     1318.72     1344.53     33.87 o 
   2   1  10     2300.78     2020.34     40.59 o 
   3   1  10      286.20      272.54     21.45 o 
   4   1  10      479.95      443.70     28.10 o 
   5   1  10       86.67      112.87     23.29 o 
   6   1  10      763.48      743.67     38.02 o 
   7   1  10       37.40       18.98     23.22 o 
   8   1  10      136.96      149.75     28.64 o 
   9   1  10       84.55      101.04     27.67 o 
  10   1  10       28.32       32.74     27.47 o 
  11   1  10        0.67       20.36     25.15 o 
  12   1  10       21.35       21.61     23.53 o 
  13   1  10        4.14       21.28     16.99 o 
   0   2  10     4826.39     4262.57    371.20 o 
   1   2  10     4491.31     4666.67    114.69 o 
   2   2  10      321.04      313.49     45.09 o 
   3   2  10      258.04      239.71     21.89 o 
   4   2  10      113.56      130.90     19.15 o 
   5   2  10      172.89      227.90     24.55 o 
   6   2  10        4.56       43.56     19.57 o 
   7   2  10        9.78        9.53     23.50 o 
   8   2  10       52.65       23.36     26.82 o 
   9   2  10        7.05       30.70     27.35 o 
  10   2  10        2.62       46.67     27.02 o 
  11   2  10        5.53       37.70     26.11 o 
  12   2  10       22.77       19.56     22.20 o 
  13   2  10       12.64        6.34     17.23 o 
   0   3  10     2253.37     2093.30    205.01 o 
   1   3  10      787.48      662.85     31.63 o 
   2   3  10     2174.57     2037.72    127.08 o 
   3   3  10      864.75      830.48     38.27 o 
   4   3  10      327.88      354.27     27.54 o 
   5   3  10      242.87      275.54     25.71 o 
   6   3  10      132.23      122.44     25.72 o 
   7   3  10       92.87       97.68     27.10 o 
   8   3  10       84.53       48.62     29.30 o 
   9   3  10       87.91       60.47     55.36 o 
  10   3  10       75.50      100.49     46.43 o 
  11   3  10       36.03       48.60     38.31 o 
  12   3  10       24.78       33.14     20.07 o 
   0   4  10     1209.79     1097.23     36.39 o 
   1   4  10     1650.93     1886.65     46.68 o 
   2   4  10     1473.57     1591.80     82.75 o 
   3   4  10     3058.63     3200.05     62.25 o 
   4   4  10      352.09      359.12     86.61 o 
   5   4  10      128.13      117.56     26.78 o 
   6   4  10       30.25       48.13     38.49 o 
   7   4  10      184.98      214.14     34.39 o 
   8   4  10      150.94      182.08     90.99 o 
   9   4  10      541.44      511.07     40.48 o 
  10   4  10        4.87        5.75     26.79 o 
  11   4  10       42.74       19.46     25.20 o 
  12   4  10        1.13       29.59     19.25 o 
   0   5  10       83.27       54.08     36.40 o 
   1   5  10      106.39      107.02     21.95 o 
   2   5  10      351.00      389.94     27.46 o 
   3   5  10       51.58       66.53     25.18 o 
   4   5  10      272.08      283.20     72.97 o 
   5   5  10      283.93      284.26     32.81 o 
   6   5  10      194.20      191.88     29.93 o 
   7   5  10       16.53       25.31     30.26 o 
   8   5  10      158.40      205.43     58.78 o 
   9   5  10       68.15       86.06     28.37 o 
  10   5  10        7.40       28.08     26.96 o 
  11   5  10        6.90       10.18     23.03 o 
  12   5  10        0.40       34.06     19.33 o 
   0   6  10      151.87      169.59     23.82 o 
   1   6  10      190.38      212.69     62.36 o 
   2   6  10       63.34       69.80     20.88 o 
   3   6  10      587.50      625.59     36.09 o 
   4   6  10      144.96      115.51     27.57 o 
   5   6  10      130.63       92.45     46.98 o 
   6   6  10       36.00       64.43     25.88 o 
   7   6  10       49.61       50.40     28.00 o 
   8   6  10        4.06       31.65     29.93 o 
   9   6  10       95.88      107.97     48.31 o 
  10   6  10       21.44       43.10     26.33 o 
  11   6  10        2.37        6.34     22.11 o 
   0   7  10      241.12      187.97     30.05 o 
   1   7  10      246.39      303.32     63.53 o 
   2   7  10      262.84      296.31     32.52 o 
   3   7  10       90.71       61.22     31.80 o 
   4   7  10      476.85      503.40     37.32 o 
   5   7  10       40.82       78.99     34.33 o 
   6   7  10      107.11       90.69     27.11 o 
   7   7  10       30.02       37.09     30.58 o 
   8   7  10       42.93       43.41     27.91 o 
   9   7  10        3.88       14.64     25.11 o 
  10   7  10        4.17       14.42     21.90 o 
  11   7  10       10.94       25.56     18.53 o 
   0   8  10      277.20      302.61     37.60 o 
   1   8  10      142.25      173.52     57.39 o 
   2   8  10       13.54       46.52     28.62 o 
   3   8  10      482.52      480.63     42.59 o 
   4   8  10      190.46      258.02     31.63 o 
   5   8  10      421.74      478.15     38.40 o 
   6   8  10       88.78       89.28     61.07 o 
   7   8  10       95.21       87.39     44.67 o 
   8   8  10       38.11       59.47     34.12 o 
   9   8  10       22.70       35.60     28.39 o 
  10   8  10       39.89       24.84     21.72 o 
   0   9  10     3925.73     4011.75    144.79 o 
   1   9  10       58.61       78.38     34.85 o 
   2   9  10     1130.89     1128.43     52.85 o 
   3   9  10        7.46       28.25     29.27 o 
   4   9  10       37.62       58.25     56.68 o 
   5   9  10        7.94       47.21     29.19 o 
   6   9  10       90.78       46.03     28.65 o 
   7   9  10       24.43        7.74     25.34 o 
   8   9  10       17.75       18.87     22.44 o 
   9   9  10        8.47       17.13     22.13 o 
   0  10  10        5.94       31.42     33.70 o 
   1  10  10        5.38       45.92     29.49 o 
   2  10  10      168.21      108.78     33.84 o 
   3  10  10       10.03       48.01     27.57 o 
   4  10  10       16.45       32.41     29.71 o 
   5  10  10        3.82       27.07     26.46 o 
   6  10  10       88.11      122.50     28.90 o 
   7  10  10       29.09       37.15     37.41 o 
   8  10  10       16.60       36.52     19.67 o 
   0  11  10      181.10      151.97     35.50 o 
   1  11  10        8.46       42.90     29.98 o 
   2  11  10       76.54       39.86     29.81 o 
   3  11  10        2.83        9.67     25.58 o 
   4  11  10        8.56       23.03     26.15 o 
   5  11  10        2.20       22.12     22.18 o 
   6  11  10       14.03       49.35     32.59 o 
   7  11  10        6.05       13.99     18.91 o 
   0  12  10        9.68       19.29     33.15 o 
   1  12  10       24.38       34.69     26.34 o 
   2  12  10       33.25       49.18     24.63 o 
   3  12  10       23.27       51.59     25.03 o 
   4  12  10       13.88       18.12     22.33 o 
   5  12  10       18.02       25.06     23.29 o 
   0  13  10        0.05       11.00     20.52 o 
   1  13  10        1.63       19.30     23.06 o 
   2  13  10       19.08       21.30     20.38 o 
   3  13  10        3.47        4.97     19.08 o 
   1   0  11      486.95      268.25    208.13 o 
   2   0  11     1911.07     1904.26     53.93 o 
   3   0  11      112.21        7.83    105.64 o 
   4   0  11      235.83      246.74     22.90 o 
   5   0  11      999.42      947.14     38.62 o 
   6   0  11      161.49      188.43     43.81 o 
   7   0  11      257.99      258.86     31.33 o 
   8   0  11       47.73       49.20     80.45 o 
   9   0  11       29.05       40.52     28.56 o 
  10   0  11        6.65       19.27     25.47 o 
  11   0  11       39.57       14.15     29.25 o 
  12   0  11        2.05        9.46     22.20 o 
  13   0  11       17.46       24.46     17.74 o 
   0   1  11       38.58     4164.32   4164.32 o 
   1   1  11      169.08      155.33     26.35 o 
   2   1  11       68.02       96.89     19.04 o 
   3   1  11      197.36      176.02     33.73 o 
   4   1  11     1128.29     1117.90     38.42 o 
   5   1  11      402.17      450.01     32.60 o 
   6   1  11      357.22      348.05     30.89 o 
   7   1  11      194.91      134.10     30.46 o 
   8   1  11       30.52       14.16     26.75 o 
   9   1  11       45.27       31.24     28.09 o 
  10   1  11        8.39       48.71     26.25 o 
  11   1  11       18.58       20.42     26.93 o 
  12   1  11       19.02       37.78     21.90 o 
  13   1  11        2.12       12.76     16.65 o 
   0   2  11      277.52      521.28    186.31 o 
   1   2  11      366.93      340.36     30.03 o 
   2   2  11      695.92      634.07     26.69 o 
   3   2  11      494.06      552.23     28.35 o 
   4   2  11      156.35      105.04     20.13 o 
   5   2  11      236.88      282.61     26.17 o 
   6   2  11      269.99      316.79     29.38 o 
   7   2  11       40.97       67.91     46.43 o 
   8   2  11      126.27      141.12     29.17 o 
   9   2  11       50.70       39.82     28.95 o 
  10   2  11        7.91       15.33     29.38 o 
  11   2  11       26.37       42.71     30.81 o 
  12   2  11        3.36       33.80     19.62 o 
   0   3  11      439.55      275.01     79.66 o 
   1   3  11     1643.09     1661.81     54.78 o 
   2   3  11      226.45      182.80     43.21 o 
   3   3  11      696.27      737.62     36.25 o 
   4   3  11      215.91      203.98     23.63 o 
   5   3  11      185.79      151.93     24.07 o 
   6   3  11       67.00       52.00     27.48 o 
   7   3  11       51.75       29.76     24.97 o 
   8   3  11       85.89       87.00     31.18 o 
   9   3  11       78.58      110.28     30.59 o 
  10   3  11       57.50       83.74     61.58 o 
  11   3  11        4.88       34.36     23.12 o 
  12   3  11        6.76       19.98     21.10 o 
   0   4  11      720.88      760.33     33.18 o 
   1   4  11     1364.05     1545.62     44.23 o 
   2   4  11       92.82      141.63     32.89 o 
   3   4  11      874.55      805.29     85.94 o 
   4   4  11      276.96      245.76     30.65 o 
   5   4  11       57.23       39.71     25.98 o 
   6   4  11      364.29      358.75     98.51 o 
   7   4  11       34.70       33.26     31.74 o 
   8   4  11      997.91      925.42     54.87 o 
   9   4  11      144.09      138.80     41.87 o 
  10   4  11       80.91       64.06     27.57 o 
  11   4  11       15.60       47.49     22.02 o 
  12   4  11        0.97       29.21     19.30 o 
   0   5  11      740.42      680.00     32.90 o 
   1   5  11       59.25       39.11     20.61 o 
   2   5  11      412.64      424.58     31.73 o 
   3   5  11     1415.36     1320.08    146.58 o 
   4   5  11      354.40      400.99     29.91 o 
   5   5  11      261.60      252.33     62.50 o 
   6   5  11      101.56      110.28     29.43 o 
   7   5  11       98.24      112.74     54.47 o 
   8   5  11      362.07      345.71     36.94 o 
   9   5  11      106.33       89.35     32.01 o 
  10   5  11        2.72       30.75     27.33 o 
  11   5  11       22.50       21.50     22.21 o 
  12   5  11        1.38       22.96     18.95 o 
   0   6  11       96.29       42.31     36.80 o 
   1   6  11       43.43       48.64     21.69 o 
   2   6  11        7.25       29.90     27.48 o 
   3   6  11      184.37      224.21     29.78 o 
   4   6  11       44.17       34.95     28.07 o 
   5   6  11      295.74      295.34     30.84 o 
   6   6  11      110.57       73.99     28.92 o 
   7   6  11       60.09       71.43     44.86 o 
   8   6  11       73.69      112.34     28.58 o 
   9   6  11       10.07        2.08     27.02 o 
  10   6  11       39.49       21.12     26.35 o 
  11   6  11        7.16       25.63     21.87 o 
   0   7  11        0.96        3.55     47.89 o 
   1   7  11      223.90      234.96     31.37 o 
   2   7  11      107.54      109.67     62.01 o 
   3   7  11      308.47      338.71     31.51 o 
   4   7  11       32.73       30.72     28.15 o 
   5   7  11       67.44       66.53     29.41 o 
   6   7  11       15.65       35.15     30.03 o 
   7   7  11       44.92       74.47     28.57 o 
   8   7  11       14.81       33.32     27.25 o 
   9   7  11       18.47       13.60     25.38 o 
  10   7  11        7.88       33.22     23.51 o 
  11   7  11       23.54       47.09     21.00 o 
   0   8  11      951.10     1031.40     91.30 o 
   1   8  11     1086.01     1213.68     84.87 o 
   2   8  11      376.82      445.48    117.99 o 
   3   8  11      182.87      266.86     36.19 o 
   4   8  11       19.29        5.86     30.09 o 
   5   8  11       22.89       26.43     29.88 o 
   6   8  11        1.93       31.20     26.00 o 
   7   8  11       13.99        8.05     28.80 o 
   8   8  11       13.33       34.64     22.76 o 
   9   8  11       16.64       17.57     24.27 o 
  10   8  11        5.55       11.47     20.26 o 
   0   9  11        0.35        7.52     37.05 o 
   1   9  11      375.36      370.93     59.63 o 
   2   9  11        2.22       15.23     30.65 o 
   3   9  11      147.58      143.90     32.67 o 
   4   9  11      129.36      132.49     43.11 o 
   5   9  11      242.27      227.30     60.94 o 
   6   9  11       79.80      113.50     28.14 o 
   7   9  11       15.51       25.71     28.22 o 
   8   9  11        2.92       37.92     24.06 o 
   9   9  11        1.68       31.79     20.90 o 
   0  10  11        1.47       32.50     32.50 o 
   1  10  11       99.73       62.07     43.13 o 
   2  10  11       68.05       90.55     32.35 o 
   3  10  11        7.57       38.24     26.26 o 
   4  10  11       29.72       24.04     26.57 o 
   5  10  11       24.62       46.25     32.19 o 
   6  10  11       43.78       17.76     27.86 o 
   7  10  11        2.93       39.57     23.07 o 
   8  10  11        7.30       34.21     19.48 o 
   0  11  11        0.08        3.61     39.66 o 
   1  11  11       46.50       72.44     46.16 o 
   2  11  11       19.55       23.54     29.66 o 
   3  11  11        4.64       21.81     25.34 o 
   4  11  11        6.04       11.43     24.07 o 
   5  11  11       18.44       19.86     26.13 o 
   6  11  11       16.74       27.99     21.96 o 
   7  11  11        2.62       35.91     17.97 o 
   0  12  11       18.45       12.55     41.76 o 
   1  12  11       36.37       36.78     25.89 o 
   2  12  11        1.72       33.17     22.84 o 
   3  12  11       52.62       87.58     24.04 o 
   4  12  11       10.76        4.52     22.31 o 
   5  12  11        9.83       22.23     20.78 o 
   0  13  11       11.30       12.72     20.89 o 
   1  13  11        0.44        0.00     20.75 o 
   2  13  11       18.61       27.45     21.04 o 
   0   0  12     2938.06     3046.83     58.67 o 
   1   0  12     5414.97     6362.52    402.96 o 
   2   0  12       29.49       51.44     18.08 o 
   3   0  12      249.00      252.27     22.86 o 
   4   0  12       81.00       71.61     25.33 o 
   5   0  12      955.89      837.74     38.70 o 
   6   0  12        7.90        3.73     30.13 o 
   7   0  12      132.44      143.29     40.58 o 
   8   0  12      151.95      182.20     35.33 o 
   9   0  12        0.06       10.36     27.22 o 
  10   0  12       20.97       59.21     66.66 o 
  11   0  12       28.74       11.90     36.82 o 
  12   0  12        0.76       10.72     35.58 o 
   0   1  12       70.06      149.38    149.38 o 
   1   1  12     4162.45     4381.20     62.80 o 
   2   1  12      553.37      617.00     76.37 o 
   3   1  12      327.94      327.88     23.86 o 
   4   1  12       83.50       56.03     21.80 o 
   5   1  12      365.68      357.82     30.72 o 
   6   1  12      280.70      264.27     29.87 o 
   7   1  12      277.61      246.67     39.73 o 
   8   1  12       31.38       54.51     24.78 o 
   9   1  12      163.18      181.75     30.08 o 
  10   1  12       91.02       40.98     28.91 o 
  11   1  12       20.88       36.63     28.22 o 
  12   1  12       10.38       19.66     23.12 o 
   0   2  12      386.32      125.48    573.58 o 
   1   2  12     1737.66     1774.04    154.08 o 
   2   2  12      504.91      493.96     28.92 o 
   3   2  12      863.69      841.95     40.52 o 
   4   2  12      515.03      518.55     29.96 o 
   5   2  12      134.54      149.54     21.83 o 
   6   2  12       35.82       35.32     27.15 o 
   7   2  12       27.14       61.22     25.11 o 
   8   2  12      154.42       87.26     30.93 o 
   9   2  12       20.79       47.86     28.80 o 
  10   2  12       37.51       48.57     27.39 o 
  11   2  12       28.40       20.38     25.02 o 
  12   2  12        9.92       14.03     22.35 o 
   0   3  12      891.68      785.83    240.88 o 
   1   3  12      226.54      172.04     22.84 o 
   2   3  12      103.54       52.20     27.39 o 
   3   3  12      202.50      258.51     25.89 o 
   4   3  12      280.09      260.29     27.50 o 
   5   3  12      214.24      196.27     26.49 o 
   6   3  12      410.28      434.82     48.22 o 
   7   3  12       64.90       42.61     28.43 o 
   8   3  12       26.46       61.78     28.04 o 
   9   3  12       18.47       17.53     29.09 o 
  10   3  12      155.93      160.47     64.86 o 
  11   3  12        9.95       28.01     24.30 o 
  12   3  12       16.87       17.22     19.90 o 
   0   4  12      558.95      598.16     72.08 o 
   1   4  12       11.96       14.13     18.41 o 
   2   4  12      157.56      168.56     23.83 o 
   3   4  12      298.03      249.32     43.72 o 
   4   4  12       24.49       41.14     21.22 o 
   5   4  12      606.68      687.77     39.61 o 
   6   4  12      195.59      223.92     28.62 o 
   7   4  12      549.62      418.41     41.56 o 
   8   4  12      302.25      291.27     39.08 o 
   9   4  12       88.28      103.32     27.73 o 
  10   4  12        9.60       21.30     27.35 o 
  11   4  12       19.35       24.08     22.83 o 
  12   4  12       12.72       36.50     18.79 o 
   0   5  12      117.94      118.90     22.29 o 
   1   5  12      281.97      247.61     46.86 o 
   2   5  12      235.83      252.55     26.39 o 
   3   5  12      321.77      299.87     30.25 o 
   4   5  12       35.64       26.17     23.82 o 
   5   5  12       56.29       94.64     26.41 o 
   6   5  12      132.92      108.07     45.73 o 
   7   5  12       43.97       60.02     29.96 o 
   8   5  12       78.55       58.14     31.13 o 
   9   5  12       25.64       49.87     27.75 o 
  10   5  12       17.84       23.95     28.56 o 
  11   5  12        4.85       23.41     21.00 o 
   0   6  12       87.56       77.52     42.91 o 
   1   6  12      327.03      364.20     34.70 o 
   2   6  12      244.00      239.56     35.67 o 
   3   6  12      346.76      313.99     33.55 o 
   4   6  12      221.62      281.87     32.38 o 
   5   6  12       82.17       98.28     43.86 o 
   6   6  12      283.75      310.62     38.39 o 
   7   6  12       31.21       79.75     27.55 o 
   8   6  12       36.42       61.99     30.34 o 
   9   6  12        8.14       20.71     29.14 o 
  10   6  12       22.10       31.78     25.09 o 
  11   6  12       16.27       28.92     20.60 o 
   0   7  12      948.85     1045.40     50.18 o 
   1   7  12      904.87      885.80     75.30 o 
   2   7  12       84.90       78.73     32.07 o 
   3   7  12      130.07      189.28     30.14 o 
   4   7  12       21.80       17.55     27.10 o 
   5   7  12       66.18       93.34     45.76 o 
   6   7  12        3.17       21.59     26.81 o 
   7   7  12       41.13       54.28     25.95 o 
   8   7  12       31.97       78.52     27.99 o 
   9   7  12       44.95       41.51     27.46 o 
  10   7  12        2.24       17.50     23.16 o 
   0   8  12      470.36      482.36     41.88 o 
   1   8  12       16.44       11.90     33.08 o 
   2   8  12      130.52      160.54     36.33 o 
   3   8  12      139.17      132.59     33.21 o 
   4   8  12        8.82       19.70     28.35 o 
   5   8  12       59.61       38.25     26.66 o 
   6   8  12       48.80       11.73     31.07 o 
   7   8  12       50.43       26.41     27.56 o 
   8   8  12       46.01       17.50     25.48 o 
   9   8  12       22.88       25.07     24.84 o 
  10   8  12        3.64       47.06     17.27 o 
   0   9  12       99.36       90.77     42.91 o 
   1   9  12       30.49       65.94     51.46 o 
   2   9  12      162.42      125.94     33.14 o 
   3   9  12      106.24       66.51     30.05 o 
   4   9  12      115.51      110.80     66.34 o 
   5   9  12       53.23       98.52     29.21 o 
   6   9  12       80.15       52.03     36.08 o 
   7   9  12       15.71       26.02     27.02 o 
   8   9  12        1.68       23.29     23.07 o 
   9   9  12        3.51       16.84     19.44 o 
   0  10  12       44.30       62.54     33.21 o 
   1  10  12      115.66      159.13     32.01 o 
   2  10  12       29.11       27.30     30.55 o 
   3  10  12      146.56      205.08     46.22 o 
   4  10  12        8.66       12.53     28.24 o 
   5  10  12      190.61      158.88     30.21 o 
   6  10  12       31.53       60.48     26.57 o 
   7  10  12       35.58       29.97     24.08 o 
   8  10  12        4.62       27.25     21.58 o 
   0  11  12       28.02       12.77     58.75 o 
   1  11  12       12.81       25.74     29.02 o 
   2  11  12       50.08       54.08     29.44 o 
   3  11  12       26.09       28.18     29.40 o 
   4  11  12       22.22       28.72     26.59 o 
   5  11  12        3.04       20.63     24.62 o 
   6  11  12        1.40       46.56     19.35 o 
   0  12  12      100.86       58.48     29.68 o 
   1  12  12       13.49       31.14     24.12 o 
   2  12  12       38.15       18.04     23.72 o 
   3  12  12       33.28       61.16     22.23 o 
   4  12  12        4.75        8.54     20.83 o 
   5  12  12        3.15       18.06     18.54 o 
   0  13  12       17.11       20.47     19.78 o 
   1  13  12       21.85       16.71     19.76 o 
   1   0  13      734.40      523.54     92.95 o 
   2   0  13       24.99        4.55     46.55 o 
   3   0  13      801.46      887.28     78.78 o 
   4   0  13      218.46      215.33     27.27 o 
   5   0  13        5.08       10.70     21.91 o 
   6   0  13       11.93       56.90     47.26 o 
   7   0  13        2.80        6.90     24.58 o 
   8   0  13      166.37      145.53     37.89 o 
   9   0  13        0.12       14.93     37.85 o 
  10   0  13       21.99       22.06     24.81 o 
  11   0  13        2.03       15.18     25.24 o 
  12   0  13       44.68       48.61     22.70 o 
   0   1  13      390.40      439.24     28.65 o 
   1   1  13       56.75       51.04     22.39 o 
   2   1  13      348.60      278.73     36.08 o 
   3   1  13      438.67      476.04     29.50 o 
   4   1  13      123.47      144.79     41.10 o 
   5   1  13      214.57      222.29     51.65 o 
   6   1  13      123.41      128.09     26.27 o 
   7   1  13      147.24      129.72     28.48 o 
   8   1  13        6.26       20.87     24.94 o 
   9   1  13       52.24       81.69     38.01 o 
  10   1  13        8.11       42.50     27.18 o 
  11   1  13       14.00       51.30     23.24 o 
  12   1  13        1.73       19.28     20.54 o 
   0   2  13     1200.96      800.26    268.52 o 
   1   2  13      723.50      711.00     74.14 o 
   2   2  13      315.84      320.81     38.85 o 
   3   2  13      390.90      363.14     31.70 o 
   4   2  13      297.22      295.11     28.71 o 
   5   2  13      113.76      133.16     24.44 o 
   6   2  13       57.92       64.47     24.67 o 
   7   2  13       43.27       69.19     39.81 o 
   8   2  13       51.74       50.90     31.49 o 
   9   2  13       18.55       66.53     27.73 o 
  10   2  13        5.14       29.54     26.86 o 
  11   2  13       47.32       71.95     24.43 o 
  12   2  13        2.32       22.30     18.74 o 
   0   3  13     1041.31     1291.55    296.46 o 
   1   3  13      598.96      645.51     31.72 o 
   2   3  13     1256.10     1257.87     68.26 o 
   3   3  13      199.25      258.84     30.69 o 
   4   3  13       99.75      144.37     26.58 o 
   5   3  13       12.52       10.80     22.85 o 
   6   3  13      631.24      589.27     39.99 o 
   7   3  13      254.87      232.97     35.78 o 
   8   3  13      369.93      387.57     79.98 o 
   9   3  13      111.95      101.34     32.90 o 
  10   3  13      162.43      187.39     29.50 o 
  11   3  13       15.57       48.42     44.94 o 
  12   3  13       33.53       39.39     20.39 o 
   0   4  13       41.15       46.81     20.08 o 
   1   4  13       39.40       35.72     25.12 o 
   2   4  13      170.77      157.07     32.42 o 
   3   4  13        9.69       20.05     24.46 o 
   4   4  13      427.83      411.09     32.07 o 
   5   4  13       57.70       75.94     32.49 o 
   6   4  13       71.14      132.15     37.29 o 
   7   4  13      208.04      197.90     36.04 o 
   8   4  13      132.39      134.25     35.67 o 
   9   4  13      114.77      127.35     76.41 o 
  10   4  13       37.70       50.67     24.69 o 
  11   4  13       32.38       19.25     23.99 o 
  12   4  13        7.17       10.33     18.39 o 
   0   5  13      362.43      344.36     32.98 o 
   1   5  13      117.23      114.74     25.53 o 
   2   5  13       70.15        5.96     25.26 o 
   3   5  13      489.12      421.70     36.30 o 
   4   5  13        4.26       44.91     25.46 o 
   5   5  13      119.09      167.26     26.26 o 
   6   5  13       71.19        7.26     32.18 o 
   7   5  13       64.11       51.32     44.40 o 
   8   5  13       78.35       85.72     55.94 o 
   9   5  13       84.64       48.81     29.61 o 
  10   5  13        2.26       32.10     21.50 o 
  11   5  13        9.44        9.48     19.13 o 
   0   6  13      239.42      225.40     26.64 o 
   1   6  13      196.29      196.34     29.76 o 
   2   6  13       95.19      108.63     28.01 o 
   3   6  13      134.95       88.33     32.67 o 
   4   6  13       12.64       43.52     27.54 o 
   5   6  13      224.61      247.27     31.38 o 
   6   6  13      117.05      199.91     32.99 o 
   7   6  13       82.83      164.87     27.47 o 
   8   6  13       36.53       27.25     30.17 o 
   9   6  13        4.06       11.33     26.89 o 
  10   6  13        9.14        8.44     23.50 o 
  11   6  13        1.61       26.10     18.11 o 
   0   7  13      265.93      306.86     73.98 o 
   1   7  13       66.51       80.32     30.12 o 
   2   7  13      160.79      222.62     48.83 o 
   3   7  13      168.96      131.26     33.03 o 
   4   7  13       33.18       23.01     25.78 o 
   5   7  13       80.55       92.40     33.24 o 
   6   7  13       47.51       66.50     27.06 o 
   7   7  13       29.66       61.82     37.89 o 
   8   7  13       33.55       38.79     27.37 o 
   9   7  13        0.92       10.53     23.70 o 
  10   7  13        0.26        0.34     17.98 o 
   0   8  13      628.34      694.64     62.72 o 
   1   8  13      858.68      916.66     53.03 o 
   2   8  13       91.24      125.86     34.11 o 
   3   8  13      371.78      381.56     40.42 o 
   4   8  13       27.58       43.08     29.54 o 
   5   8  13       54.53       27.87     31.48 o 
   6   8  13      111.67      104.75     66.25 o 
   7   8  13       40.06       93.78     28.70 o 
   8   8  13       11.68       40.98     33.50 o 
   9   8  13       13.92       26.47     22.23 o 
   0   9  13       12.43       54.06     35.46 o 
   1   9  13      294.34      240.21     55.38 o 
   2   9  13      107.31       65.44     32.17 o 
   3   9  13      161.39      189.62     61.78 o 
   4   9  13       29.04       32.31     28.74 o 
   5   9  13      163.74      118.14     34.02 o 
   6   9  13        3.00       45.76     25.96 o 
   7   9  13       17.58       29.11     24.20 o 
   8   9  13       14.83       17.82     21.94 o 
   9   9  13        4.77       14.69     17.76 o 
   0  10  13      186.34      122.16     37.54 o 
   1  10  13      118.09       76.02     33.87 o 
   2  10  13       89.34      124.61     32.00 o 
   3  10  13        6.98       17.41     27.27 o 
   4  10  13       21.99        3.61     26.56 o 
   5  10  13       19.62       19.22     28.74 o 
   6  10  13       10.09       11.57     23.58 o 
   7  10  13        7.85       24.31     22.22 o 
   0  11  13        4.11        9.66     54.31 o 
   1  11  13        9.97       35.85     30.54 o 
   2  11  13       22.21       21.62     28.53 o 
   3  11  13       19.21       18.39     28.76 o 
   4  11  13       16.85       26.17     24.14 o 
   5  11  13       22.62       49.36     25.39 o 
   6  11  13       44.08       33.09     20.91 o 
   0  12  13       77.50       45.18     27.03 o 
   1  12  13        0.10        9.74     23.19 o 
   2  12  13        7.15       38.41     21.73 o 
   3  12  13       17.66       28.14     23.91 o 
   4  12  13       11.54       17.26     18.63 o 
   0   0  14    10647.84    12143.32    169.25 o 
   1   0  14      721.45      587.74     54.29 o 
   2   0  14       62.61       94.84     24.05 o 
   3   0  14       87.90       84.17     23.64 o 
   4   0  14      937.90      945.64     57.09 o 
   5   0  14        0.46       26.37     22.52 o 
   6   0  14      168.18      203.49     28.36 o 
   7   0  14       88.14       91.56     28.46 o 
   8   0  14       17.57       28.19     28.19 o 
   9   0  14       11.00       23.01     23.50 o 
  10   0  14       16.50        3.91     26.67 o 
  11   0  14       67.21       82.88     28.86 o 
  12   0  14       44.63       44.44     22.93 o 
   0   1  14        1.04       92.81     92.81 o 
   1   1  14      383.67      429.69     27.74 o 
   2   1  14      206.88      217.18     25.10 o 
   3   1  14        4.41       21.39     21.41 o 
   4   1  14       91.34       93.24     21.97 o 
   5   1  14       52.69      100.76     30.86 o 
   6   1  14      162.97      174.54     48.26 o 
   7   1  14      251.32      246.12     32.34 o 
   8   1  14      139.07      164.22     52.33 o 
   9   1  14       36.25       21.45     27.44 o 
  10   1  14       76.84       75.25     28.26 o 
  11   1  14        9.32       17.33     24.57 o 
  12   1  14        2.93       11.62     19.44 o 
   0   2  14      122.23      367.89    683.06 o 
   1   2  14      363.47      327.58     30.21 o 
   2   2  14       98.35       47.59     22.03 o 
   3   2  14      146.11      136.95     26.33 o 
   4   2  14      108.38       95.90     29.67 o 
   5   2  14      256.01      240.27     30.24 o 
   6   2  14       41.89       18.42     25.37 o 
   7   2  14       69.92      103.39     29.03 o 
   8   2  14      107.27      116.23     62.21 o 
   9   2  14      141.01      109.23     31.61 o 
  10   2  14       13.52       57.07     24.10 o 
  11   2  14        1.79       26.03     22.53 o 
  12   2  14        4.68       35.55     17.92 o 
   0   3  14      871.02      916.98     39.55 o 
   1   3  14       20.85       30.16     24.69 o 
   2   3  14      156.44      137.93     24.85 o 
   3   3  14       43.28       30.39     26.16 o 
   4   3  14       87.56       90.47     23.63 o 
   5   3  14       89.96      152.43     27.88 o 
   6   3  14       32.35       33.89     25.62 o 
   7   3  14      100.84      144.30     43.13 o 
   8   3  14       68.53       43.01     33.98 o 
   9   3  14       46.42       32.97     31.20 o 
  10   3  14        9.05       39.01     27.58 o 
  11   3  14        4.98       26.19     20.91 o 
  12   3  14       27.15       24.40     19.40 o 
   0   4  14      118.88      129.11     25.77 o 
   1   4  14      196.09      212.99     31.60 o 
   2   4  14      500.10      457.53     65.76 o 
   3   4  14      288.11      361.12     42.08 o 
   4   4  14       10.46       21.97     23.19 o 
   5   4  14      120.36      147.05     35.96 o 
   6   4  14       47.63       86.84     28.56 o 
   7   4  14        1.64       18.00     29.74 o 
   8   4  14       45.54       41.92     31.01 o 
   9   4  14       25.89       27.58     26.74 o 
  10   4  14       42.74       36.27     26.32 o 
  11   4  14       16.35       41.09     33.91 o 
   0   5  14       12.98        0.77     20.80 o 
   1   5  14      189.53      227.86     30.14 o 
   2   5  14      162.81       99.72     31.02 o 
   3   5  14      757.61      760.00     42.61 o 
   4   5  14      396.61      418.65     37.15 o 
   5   5  14       28.45       24.10     29.10 o 
   6   5  14       74.48       13.37     29.48 o 
   7   5  14      242.70      242.65     35.39 o 
   8   5  14       39.35       78.90     29.07 o 
   9   5  14      122.77       88.83     30.74 o 
  10   5  14        6.11       40.22     22.51 o 
  11   5  14        2.98       16.05     19.33 o 
   0   6  14        9.25       27.86     25.80 o 
   1   6  14      193.13      172.65     30.57 o 
   2   6  14        7.89       36.15     27.11 o 
   3   6  14      101.78      107.62     46.06 o 
   4   6  14       22.96       52.51     27.09 o 
   5   6  14      242.78      220.08     36.22 o 
   6   6  14       49.76       59.84     28.21 o 
   7   6  14       12.05       17.23     27.79 o 
   8   6  14       62.16      115.38     35.25 o 
   9   6  14       58.24       19.78     27.94 o 
  10   6  14        8.37       30.49     22.53 o 
   0   7  14      353.30      434.12     39.20 o 
   1   7  14      395.07      399.87     40.47 o 
   2   7  14      175.55      183.89     90.60 o 
   3   7  14      333.96      291.15     59.65 o 
   4   7  14      304.69      248.29     38.89 o 
   5   7  14       97.62      121.50     34.67 o 
   6   7  14      127.47      180.40     55.20 o 
   7   7  14        2.49       50.58     25.89 o 
   8   7  14       12.70       24.01     25.41 o 
   9   7  14       19.10       16.82     24.15 o 
  10   7  14       14.06       10.54     18.93 o 
   0   8  14      323.41      323.42     36.33 o 
   1   8  14      359.91      338.39     39.71 o 
   2   8  14       86.18       79.48     32.31 o 
   3   8  14       69.78       70.00     28.16 o 
   4   8  14       69.59       61.62     31.86 o 
   5   8  14       59.94       42.40     26.13 o 
   6   8  14        6.26       10.37     25.82 o 
   7   8  14       27.09       48.78     26.86 o 
   8   8  14        6.26        7.25     24.11 o 
   9   8  14        7.70       41.79     24.46 o 
   0   9  14        3.91       31.17     31.17 o 
   1   9  14      201.19      208.17    108.39 o 
   2   9  14       60.27       35.53     29.03 o 
   3   9  14       54.10       63.72     30.34 o 
   4   9  14       39.18       79.41     57.45 o 
   5   9  14      143.56      159.35     29.02 o 
   6   9  14        4.56       70.25     25.57 o 
   7   9  14       16.46        6.75     23.47 o 
   8   9  14       10.72       41.78     15.62 o 
   0  10  14      144.00       98.76     33.29 o 
   1  10  14      130.49      127.91     30.28 o 
   2  10  14       56.66       88.07     28.13 o 
   3  10  14       69.55       39.15     29.35 o 
   4  10  14       15.19       10.77     25.77 o 
   5  10  14       17.82       23.71     27.64 o 
   6  10  14        8.02       17.59     24.16 o 
   7  10  14       10.86       23.86     19.76 o 
   0  11  14       14.43       17.79     51.13 o 
   1  11  14        9.10        9.32     24.97 o 
   2  11  14       31.49       37.11     25.92 o 
   3  11  14        0.61       13.53     24.71 o 
   4  11  14        3.82       13.81     23.17 o 
   5  11  14        0.43       18.85     22.56 o 
   6  11  14       30.58       14.06     20.20 o 
   0  12  14        2.66       11.40     23.71 o 
   1  12  14        9.79       25.43     24.27 o 
   2  12  14       37.48       30.57     21.75 o 
   3  12  14       10.50       26.24     19.33 o 
   1   0  15      176.33      145.66     27.73 o 
   2   0  15      293.41      316.19     34.77 o 
   3   0  15      177.21      248.27     29.56 o 
   4   0  15       28.97       13.15     20.12 o 
   5   0  15       49.61       44.50     23.11 o 
   6   0  15      189.37      130.71     36.81 o 
   7   0  15       14.56       63.71     23.48 o 
   8   0  15        0.26       39.25     28.72 o 
   9   0  15       13.22       56.18     51.34 o 
  10   0  15        1.88       18.06     27.73 o 
  11   0  15      103.77      126.47     25.24 o 
  12   0  15        0.98        2.24     16.40 o 
   0   1  15      350.29      272.44     40.00 o 
   1   1  15      335.11      312.97     29.04 o 
   2   1  15       46.25       45.33     29.90 o 
   3   1  15      243.86      295.56     29.56 o 
   4   1  15       19.32       12.99     20.97 o 
   5   1  15      286.96      241.27     28.63 o 
   6   1  15       27.94       43.38     26.74 o 
   7   1  15       23.11        5.54     26.88 o 
   8   1  15        7.45       44.37     34.04 o 
   9   1  15       22.79       29.41     29.44 o 
  10   1  15       24.42       13.54     27.23 o 
  11   1  15        6.88       21.49     25.10 o 
  12   1  15        1.35       18.08     18.98 o 
   0   2  15      442.50      526.81    105.05 o 
   1   2  15      535.78      555.47     31.91 o 
   2   2  15      267.18      300.42     25.43 o 
   3   2  15      803.69      796.16     37.59 o 
   4   2  15      154.21      143.83     24.77 o 
   5   2  15      187.28      220.10     32.98 o 
   6   2  15       86.17      125.57     29.30 o 
   7   2  15      214.21      216.16     34.60 o 
   8   2  15      276.18      291.79     39.29 o 
   9   2  15        8.96       57.33     28.44 o 
  10   2  15       54.66       30.70     27.89 o 
  11   2  15        8.79       15.27     21.77 o 
  12   2  15        1.25       26.42     16.90 o 
   0   3  15       84.23      276.90    435.21 o 
   1   3  15      608.08      578.14     34.20 o 
   2   3  15       95.72       36.20     27.45 o 
   3   3  15      257.98      295.27     34.24 o 
   4   3  15      228.10      205.26     31.34 o 
   5   3  15      184.07      186.26     29.05 o 
   6   3  15      599.94      621.14     42.60 o 
   7   3  15       46.85       55.27     41.45 o 
   8   3  15      187.63      155.86     34.05 o 
   9   3  15       39.28       23.20     29.02 o 
  10   3  15       14.29       54.63     26.21 o 
  11   3  15       38.87       18.39     24.39 o 
   0   4  15       48.53       15.62     38.19 o 
   1   4  15      164.62      120.42     27.25 o 
   2   4  15      145.80      120.78     62.97 o 
   3   4  15       45.77       43.07     25.67 o 
   4   4  15       44.52      125.12     25.06 o 
   5   4  15       34.64       59.58     25.42 o 
   6   4  15       64.25       73.15     27.50 o 
   7   4  15       69.21       50.03     29.43 o 
   8   4  15       84.76       74.44     30.63 o 
   9   4  15       40.00       69.36     46.67 o 
  10   4  15       11.42       17.30     22.40 o 
  11   4  15        2.91        5.95     18.12 o 
   0   5  15        4.14       12.81     22.13 o 
   1   5  15       80.73       56.86     25.32 o 
   2   5  15     1001.95     1122.73     61.07 o 
   3   5  15      285.73      323.61     37.38 o 
   4   5  15      273.40      200.11     30.77 o 
   5   5  15       17.48       49.41     28.75 o 
   6   5  15      311.53      233.13     37.05 o 
   7   5  15      119.03      109.14     32.99 o 
   8   5  15      328.11      255.32     36.16 o 
   9   5  15        8.49       32.52     27.86 o 
  10   5  15       27.79       10.03     22.64 o 
  11   5  15        2.27        6.84     18.20 o 
   0   6  15       41.31       80.72     28.63 o 
   1   6  15       27.57       24.07     27.14 o 
   2   6  15      210.76      190.36     57.65 o 
   3   6  15        1.95       20.35     26.57 o 
   4   6  15      239.98      188.62     35.11 o 
   5   6  15       31.26       32.66     32.17 o 
   6   6  15       26.65       22.45     28.47 o 
   7   6  15       28.03       18.92     25.40 o 
   8   6  15       53.61       79.65     47.20 o 
   9   6  15        4.31        3.67     25.42 o 
  10   6  15       12.59       21.20     22.09 o 
   0   7  15      233.34      246.91     35.35 o 
   1   7  15      100.84      133.63     47.21 o 
   2   7  15      173.99      202.03     34.44 o 
   3   7  15      229.10      212.07     49.25 o 
   4   7  15       36.88       52.14     28.34 o 
   5   7  15       27.96       47.61     24.89 o 
   6   7  15       20.26       30.05     27.83 o 
   7   7  15       29.53       18.75     26.73 o 
   8   7  15        0.99       33.29     26.96 o 
   9   7  15        4.07       16.66     20.08 o 
  10   7  15        5.33       29.01     18.45 o 
   0   8  15      142.41       67.95     50.33 o 
   1   8  15      218.27      248.67     49.21 o 
   2   8  15      172.30      162.11     35.33 o 
   3   8  15      232.19      227.52     35.63 o 
   4   8  15       77.18       49.46     27.84 o 
   5   8  15       43.06       58.48     29.16 o 
   6   8  15        1.53       11.90     27.45 o 
   7   8  15        4.28       18.54     22.79 o 
   8   8  15       15.59       38.39     22.47 o 
   9   8  15       10.50       33.65     20.35 o 
   0   9  15      123.38      170.25     32.73 o 
   1   9  15       66.19       45.95     39.63 o 
   2   9  15       12.36       19.70     30.87 o 
   3   9  15       52.77       89.64     62.05 o 
   4   9  15        0.87       23.40     27.28 o 
   5   9  15       44.55       65.06     27.04 o 
   6   9  15       24.80       13.50     26.30 o 
   7   9  15        1.32        9.39     20.70 o 
   8   9  15       18.70       22.07     18.92 o 
   0  10  15       62.52       56.53     30.02 o 
   1  10  15       14.52       31.30     27.70 o 
   2  10  15        3.87       60.83     25.14 o 
   3  10  15        6.79        1.66     26.80 o 
   4  10  15       56.78       86.26     26.68 o 
   5  10  15        8.02       23.58     25.05 o 
   6  10  15       67.49       19.81     24.77 o 
   7  10  15        2.81       24.54     18.26 o 
   0  11  15      100.58       66.05     29.48 o 
   1  11  15        7.01       18.22     26.06 o 
   2  11  15       57.79       15.74     28.44 o 
   3  11  15       32.14       50.99     24.11 o 
   4  11  15        9.47       44.37     21.87 o 
   5  11  15        9.70       29.53     22.06 o 
   0  12  15       16.84       29.96     22.41 o 
   1  12  15       15.33       16.09     22.17 o 
   2  12  15        3.02       24.54     18.80 o 
   3  12  15       77.24      102.31     30.32 o 
   0   0  16      283.86      350.52     29.93 o 
   1   0  16      477.48      426.94     32.31 o 
   2   0  16       29.84        7.03     20.60 o 
   3   0  16      379.01      420.86     81.31 o 
   4   0  16      551.32      523.13     73.44 o 
   5   0  16       40.69       29.21     29.21 o 
   6   0  16      308.82      335.15     33.37 o 
   7   0  16       44.87      131.63     47.76 o 
   8   0  16       26.33       16.98     29.24 o 
   9   0  16       40.01        5.48     27.60 o 
  10   0  16      103.47      103.29     29.31 o 
  11   0  16       31.74        5.91     30.17 o 
   0   1  16      350.13      218.43     87.89 o 
   1   1  16      727.09      833.07     74.82 o 
   2   1  16      104.14      122.35     23.24 o 
   3   1  16       77.77       39.39     24.97 o 
   4   1  16       34.71       30.15     23.28 o 
   5   1  16      404.83      408.44     36.01 o 
   6   1  16      160.86      130.00     27.55 o 
   7   1  16       28.78       31.85     25.52 o 
   8   1  16       70.98       94.52     27.89 o 
   9   1  16      110.10      152.29     27.78 o 
  10   1  16       35.55       33.99     27.15 o 
  11   1  16       26.40       15.70     22.71 o 
   0   2  16       32.06      279.66    373.05 o 
   1   2  16      116.19       86.90     24.97 o 
   2   2  16      159.63      158.43     25.00 o 
   3   2  16       54.18       41.42     23.87 o 
   4   2  16       10.85       29.49     25.02 o 
   5   2  16      136.94      115.44     27.84 o 
   6   2  16      146.92      140.39     58.96 o 
   7   2  16      757.70      795.54     78.14 o 
   8   2  16        2.65       43.59     26.92 o 
   9   2  16      239.64      217.53     31.50 o 
  10   2  16       10.48       28.90     26.43 o 
  11   2  16        7.37       27.90     23.35 o 
   0   3  16      205.45      262.66    198.33 o 
   1   3  16      459.43      390.35     40.08 o 
   2   3  16      275.72      342.53     44.54 o 
   3   3  16      137.37      115.11     26.51 o 
   4   3  16      498.36      539.08     37.80 o 
   5   3  16      289.55      263.75     34.11 o 
   6   3  16      527.06      544.35     41.73 o 
   7   3  16      229.39      288.65     45.54 o 
   8   3  16       43.20       86.58     26.63 o 
   9   3  16       81.29       30.09     28.73 o 
  10   3  16       16.21       30.57     24.33 o 
  11   3  16       30.01       51.31     21.33 o 
   0   4  16      310.67      200.14     72.33 o 
   1   4  16      155.52      152.49     27.24 o 
   2   4  16      134.67      117.58     37.47 o 
   3   4  16       26.95       28.92     27.00 o 
   4   4  16       44.32       69.52     33.02 o 
   5   4  16      147.60       87.75     29.52 o 
   6   4  16       80.00      112.47     33.26 o 
   7   4  16      121.23      137.29     29.91 o 
   8   4  16      103.71      116.80     29.37 o 
   9   4  16       46.19       41.02     30.91 o 
  10   4  16       16.42       40.32     22.00 o 
  11   4  16        7.54       14.65     19.59 o 
   0   5  16      114.82      115.65     28.43 o 
   1   5  16       51.13       70.71     36.14 o 
   2   5  16      292.04      345.74     48.11 o 
   3   5  16      148.11      135.68     28.48 o 
   4   5  16      146.48      138.65     58.53 o 
   5   5  16       60.20       82.25     39.16 o 
   6   5  16      229.05      248.96     42.81 o 
   7   5  16      145.62      199.75     50.76 o 
   8   5  16      114.98      103.71     31.48 o 
   9   5  16       74.78       73.55     34.25 o 
  10   5  16       25.17       44.88     20.29 o 
   0   6  16      811.18      773.55     49.86 o 
   1   6  16      228.73      259.58     32.74 o 
   2   6  16      419.27      421.46     36.01 o 
   3   6  16      145.87      193.41     32.79 o 
   4   6  16      265.40      266.26     33.16 o 
   5   6  16       63.29       61.69     31.36 o 
   6   6  16       57.86        9.37     31.34 o 
   7   6  16        3.81       17.01     26.51 o 
   8   6  16        7.66       14.65     25.01 o 
   9   6  16       45.87       18.89     27.21 o 
  10   6  16        3.15        9.99     18.96 o 
   0   7  16       17.61       35.79     29.86 o 
   1   7  16       57.05       91.50     33.27 o 
   2   7  16      218.48      211.89     34.74 o 
   3   7  16       22.45       15.41     29.57 o 
   4   7  16       76.00       15.59     30.58 o 
   5   7  16       51.79       73.48     39.93 o 
   6   7  16       12.05       50.78     27.96 o 
   7   7  16       13.75       35.42     24.38 o 
   8   7  16       56.82       26.63     24.77 o 
   9   7  16       12.42       29.56     23.56 o 
   0   8  16       41.04      111.21     37.66 o 
   1   8  16       16.17       19.54     30.88 o 
   2   8  16       34.94        9.70     32.00 o 
   3   8  16       45.58       35.37     31.04 o 
   4   8  16       28.95       43.32     38.96 o 
   5   8  16       70.24      116.01     29.52 o 
   6   8  16        8.64       38.22     26.27 o 
   7   8  16       75.09       84.81     25.81 o 
   8   8  16        3.29       30.06     21.10 o 
   0   9  16       99.13       54.55     36.05 o 
   1   9  16       20.67       28.09     28.85 o 
   2   9  16       35.45       57.03     25.48 o 
   3   9  16        7.30       22.57     27.62 o 
   4   9  16        0.73       35.03     26.11 o 
   5   9  16       35.15       52.87     26.90 o 
   6   9  16       49.83       55.34     26.00 o 
   7   9  16       30.25       52.04     23.47 o 
   8   9  16        2.68        5.45     29.96 o 
   0  10  16       33.40       25.82     27.94 o 
   1  10  16       41.93       21.22     31.57 o 
   2  10  16        8.20       23.51     26.85 o 
   3  10  16       24.07       59.90     33.61 o 
   4  10  16       81.38       42.44     24.43 o 
   5  10  16        2.22       11.13     23.65 o 
   6  10  16       37.99       11.55     20.68 o 
   0  11  16       36.37       63.84     25.99 o 
   1  11  16       10.90       39.23     29.68 o 
   2  11  16       26.01       17.05     24.57 o 
   3  11  16       53.73       57.74     29.68 o 
   4  11  16       17.16       42.28     21.15 o 
   5  11  16        7.88       10.46     29.71 o 
   0  12  16       17.99        7.24     36.63 o 
   1  12  16       27.48       31.94     19.99 o 
   1   0  17      387.64      366.13     70.45 o 
   2   0  17      128.30      128.13     35.10 o 
   3   0  17      376.35      453.14     36.17 o 
   4   0  17      926.33      870.34     44.94 o 
   5   0  17      608.65      626.23     43.18 o 
   6   0  17       99.93      110.48     30.72 o 
   7   0  17       40.49       64.22     29.33 o 
   8   0  17       67.70       91.45     43.92 o 
   9   0  17        0.33       25.34     25.34 o 
  10   0  17       37.09       17.92     25.19 o 
  11   0  17        0.79       23.42     20.54 o 
   0   1  17      250.00      209.41     33.23 o 
   1   1  17       21.47       39.67     28.05 o 
   2   1  17      380.27      400.44     31.43 o 
   3   1  17      182.27      229.15     33.67 o 
   4   1  17       73.79       27.11     27.09 o 
   5   1  17      153.71       97.55     30.37 o 
   6   1  17      273.45      275.05     84.72 o 
   7   1  17      197.72      224.47     31.21 o 
   8   1  17      146.30      163.27     32.73 o 
   9   1  17       10.04       46.63     26.35 o 
  10   1  17       13.86       16.41     24.53 o 
  11   1  17        2.89       24.20     22.32 o 
   0   2  17      505.84      399.22     86.19 o 
   1   2  17       28.70       19.87     23.52 o 
   2   2  17       77.47       38.11     22.90 o 
   3   2  17       56.08       21.60     25.89 o 
   4   2  17      194.52      204.56     31.90 o 
   5   2  17       29.22       73.78     30.59 o 
   6   2  17       74.48      111.44     64.90 o 
   7   2  17      106.11       56.57     33.01 o 
   8   2  17      126.34      114.91     31.83 o 
   9   2  17       78.78       89.94     27.64 o 
  10   2  17       12.85        7.24     23.62 o 
  11   2  17        0.69       19.27     19.91 o 
   0   3  17      262.95      114.66    255.69 o 
   1   3  17      276.18      212.58     32.89 o 
   2   3  17       28.13       23.21     25.00 o 
   3   3  17        3.40       26.67     23.47 o 
   4   3  17        1.17       53.77     23.24 o 
   5   3  17       91.62       83.62     34.90 o 
   6   3  17       31.72       62.83     41.65 o 
   7   3  17        9.16       11.57     27.43 o 
   8   3  17        7.60       60.77     25.63 o 
   9   3  17       13.48       15.52     25.60 o 
  10   3  17       19.96       27.47     22.99 o 
  11   3  17       23.91       11.09     18.00 o 
   0   4  17      129.35      109.96     46.19 o 
   1   4  17       58.08       32.82     27.15 o 
   2   4  17      124.94      111.04     45.03 o 
   3   4  17      613.18      620.14     89.95 o 
   4   4  17       32.42       30.90     29.00 o 
   5   4  17       38.86        5.98     26.63 o 
   6   4  17       13.90       49.08     30.01 o 
   7   4  17        9.97       24.54     29.96 o 
   8   4  17       10.69       16.88     26.99 o 
   9   4  17       65.67       48.54     33.44 o 
  10   4  17        9.41       38.54     22.20 o 
   0   5  17       35.60       47.63     25.01 o 
   1   5  17       58.96       77.96     30.30 o 
   2   5  17      265.32      227.01     32.78 o 
   3   5  17      108.65      133.63     28.26 o 
   4   5  17       97.30      106.65     28.30 o 
   5   5  17       67.41      111.78     28.26 o 
   6   5  17      145.23      131.52     34.46 o 
   7   5  17      326.95      304.13     39.43 o 
   8   5  17       79.21       71.84     31.13 o 
   9   5  17       63.13       39.65     23.04 o 
  10   5  17        9.77       31.98     22.61 o 
   0   6  17        5.21       23.08     28.18 o 
   1   6  17        5.39       34.40     25.79 o 
   2   6  17       19.75       16.46     27.57 o 
   3   6  17       22.95        9.00     27.19 o 
   4   6  17       12.11       66.65     27.59 o 
   5   6  17        0.14       64.54     27.18 o 
   6   6  17       41.25       47.11     36.28 o 
   7   6  17       40.58       38.92     26.75 o 
   8   6  17        6.77       30.49     23.32 o 
   9   6  17       41.64       33.56     21.80 o 
  10   6  17        2.29        2.83     17.28 o 
   0   7  17        9.68        0.29     45.97 o 
   1   7  17      150.67      181.86     40.51 o 
   2   7  17       85.55       82.02     31.58 o 
   3   7  17      119.55      108.16     67.87 o 
   4   7  17       12.68       18.72     26.75 o 
   5   7  17      107.67       43.27     28.68 o 
   6   7  17        0.59       34.75     24.88 o 
   7   7  17       13.32       41.25     33.63 o 
   8   7  17        9.27       21.66     25.52 o 
   9   7  17        8.36       10.12     19.61 o 
   0   8  17        5.38        6.34     26.74 o 
   1   8  17        5.79       63.23     27.02 o 
   2   8  17       26.33       57.69     26.82 o 
   3   8  17      143.74       97.22     31.45 o 
   4   8  17       16.98        6.89     25.70 o 
   5   8  17      146.51      101.51     32.14 o 
   6   8  17        3.00       12.30     24.87 o 
   7   8  17       14.64       48.14     23.27 o 
   8   8  17        7.91       29.00     19.08 o 
   0   9  17       61.27        1.01     31.57 o 
   1   9  17       24.79       42.96     31.51 o 
   2   9  17        0.85       13.56     27.83 o 
   3   9  17       10.62       53.41     29.61 o 
   4   9  17        9.49       32.31     23.82 o 
   5   9  17       36.57       31.33     26.87 o 
   6   9  17        7.52       26.99     23.40 o 
   7   9  17       10.64       37.40     33.22 o 
   0  10  17        2.18       16.38     30.56 o 
   1  10  17       26.87       16.49     28.13 o 
   2  10  17        1.82       25.57     26.79 o 
   3  10  17        2.57       30.19     24.29 o 
   4  10  17       16.81       13.18     23.23 o 
   5  10  17        7.45       24.31     21.50 o 
   6  10  17       66.44       63.63     21.61 o 
   0  11  17       25.80       24.76     25.37 o 
   1  11  17        3.79       35.44     25.26 o 
   2  11  17       22.14       19.78     22.83 o 
   3  11  17       25.52       22.41     23.47 o 
   4  11  17       42.91       17.84     21.01 o 
   0   0  18        1.70        7.39     26.21 o 
   1   0  18      427.49      431.84     59.67 o 
   2   0  18      153.92      143.52     27.37 o 
   3   0  18      300.86      268.08     34.38 o 
   4   0  18      167.97      169.82     30.81 o 
   5   0  18      488.85      536.96     41.54 o 
   6   0  18      122.37      150.38     82.03 o 
   7   0  18       39.56       31.35     27.36 o 
   8   0  18       49.42       21.03     28.12 o 
   9   0  18        0.81       15.63     25.31 o 
  10   0  18       77.58       71.89     49.95 o 
  11   0  18        8.41       16.12     21.21 o 
   0   1  18       71.07       35.23     35.23 o 
   1   1  18      301.52      317.98     28.95 o 
   2   1  18       94.17       67.96     51.50 o 
   3   1  18      178.43      156.51     30.04 o 
   4   1  18        6.33        6.40     27.58 o 
   5   1  18       95.66      143.06     29.12 o 
   6   1  18       47.04       68.03     28.52 o 
   7   1  18      121.39       60.40     30.62 o 
   8   1  18       76.73       47.83     30.78 o 
   9   1  18       45.45       62.77     25.33 o 
  10   1  18        3.39       34.53     23.77 o 
  11   1  18       13.19       15.76     20.18 o 
   0   2  18      106.44        2.64    101.91 o 
   1   2  18       43.47       12.50     23.92 o 
   2   2  18       47.14       53.85     25.66 o 
   3   2  18       58.93       40.25     27.37 o 
   4   2  18       62.59       77.83     36.90 o 
   5   2  18        3.68       20.69     26.51 o 
   6   2  18      164.98      219.11     33.88 o 
   7   2  18       12.16       34.78     26.55 o 
   8   2  18       49.05      101.16     26.92 o 
   9   2  18       21.20       27.44     23.59 o 
  10   2  18       11.89       17.94     21.70 o 
  11   2  18       13.12       17.75     17.17 o 
   0   3  18      761.13      668.59    229.81 o 
   1   3  18       71.94       25.23     35.63 o 
   2   3  18      206.49      232.74     31.33 o 
   3   3  18      105.99      139.28     71.68 o 
   4   3  18       30.14       19.15     24.86 o 
   5   3  18      235.40      173.97     37.54 o 
   6   3  18       19.30       23.96     25.06 o 
   7   3  18       62.78       66.06     27.76 o 
   8   3  18       23.77       46.09     25.48 o 
   9   3  18       23.57       17.77     25.35 o 
  10   3  18        9.19       11.26     20.77 o 
   0   4  18       26.32       64.93     64.93 o 
   1   4  18       11.03       10.23     26.99 o 
   2   4  18      261.56      300.04     55.16 o 
   3   4  18      104.11       94.95     35.20 o 
   4   4  18       34.13       36.39     26.71 o 
   5   4  18       10.71       21.07     29.80 o 
   6   4  18       15.18       26.65     29.80 o 
   7   4  18        1.99       36.07     26.92 o 
   8   4  18       18.10       38.78     26.32 o 
   9   4  18        1.28       26.06     23.66 o 
  10   4  18       13.19        4.49     22.17 o 
   0   5  18       19.15       52.86     27.18 o 
   1   5  18       14.44       38.72     25.74 o 
   2   5  18      177.41      236.88     34.06 o 
   3   5  18       10.50       44.45     27.84 o 
   4   5  18       26.41       45.31     27.51 o 
   5   5  18       83.18       80.52     28.87 o 
   6   5  18       81.49       78.00     58.64 o 
   7   5  18       61.68       59.64     35.20 o 
   8   5  18       45.90       49.61     30.78 o 
   9   5  18       11.81       38.88     22.48 o 
  10   5  18        7.46        8.01     17.08 o 
   0   6  18      122.32       92.15     30.39 o 
   1   6  18       23.02       46.68     28.27 o 
   2   6  18       12.78       48.13     27.39 o 
   3   6  18       33.62       75.80     39.10 o 
   4   6  18      370.80      332.44     37.42 o 
   5   6  18      137.90      150.78     30.94 o 
   6   6  18      200.74      168.67     32.56 o 
   7   6  18       68.63        9.13     28.35 o 
   8   6  18       30.48       10.13     25.94 o 
   9   6  18       10.06       13.48     20.05 o 
   0   7  18       18.05       44.52     38.95 o 
   1   7  18       65.54       71.99     27.86 o 
   2   7  18       91.89      130.05     33.38 o 
   3   7  18        2.63       33.93     27.82 o 
   4   7  18       58.66        5.64     29.66 o 
   5   7  18       77.13      110.48     28.93 o 
   6   7  18       34.61       12.92     27.12 o 
   7   7  18        5.67       40.63     27.95 o 
   8   7  18       10.39       14.53     22.32 o 
   9   7  18       14.05       10.85     28.13 o 
   0   8  18       15.03       21.74     35.81 o 
   1   8  18        1.64       25.27     29.41 o 
   2   8  18       28.75        4.06     29.31 o 
   3   8  18      153.70      152.32     30.08 o 
   4   8  18        6.84       44.80     41.77 o 
   5   8  18       13.09       53.82     23.02 o 
   6   8  18        5.87       21.48     23.34 o 
   7   8  18       26.33       20.48     23.83 o 
   8   8  18        9.19        5.38     17.95 o 
   0   9  18        0.12        1.06     28.53 o 
   1   9  18       33.97       38.60     26.70 o 
   2   9  18       22.91       24.02     28.77 o 
   3   9  18       21.32       18.20     26.74 o 
   4   9  18       29.71       26.61     26.87 o 
   5   9  18        8.27       44.18     32.11 o 
   6   9  18       25.24       40.40     21.02 o 
   7   9  18        1.01       19.74     16.63 o 
   0  10  18        4.95        3.84     25.86 o 
   1  10  18        6.63       23.39     26.59 o 
   2  10  18       12.29       18.46     26.33 o 
   3  10  18        0.91       13.09     23.63 o 
   4  10  18        9.92       16.92     21.53 o 
   5  10  18       34.48       51.85     21.68 o 
   0  11  18        8.43       30.02     26.98 o 
   1  11  18       16.43       29.25     25.26 o 
   2  11  18       74.23       40.81     22.37 o 
   3  11  18       11.87       20.47     19.33 o 
   1   0  19      125.04       43.84     73.02 o 
   2   0  19      140.35      184.36     28.50 o 
   3   0  19      442.20      498.53     38.95 o 
   4   0  19       44.40       32.13     30.18 o 
   5   0  19       67.18       54.49     28.62 o 
   6   0  19        0.97       26.83     26.83 o 
   7   0  19        8.80       27.85     42.57 o 
   8   0  19       35.99       27.09     27.09 o 
   9   0  19       17.36       44.71     23.72 o 
  10   0  19        0.02        6.33     22.87 o 
  11   0  19        1.29        6.99     31.63 o 
   0   1  19      723.78      603.66    110.00 o 
   1   1  19       41.71       44.49     31.46 o 
   2   1  19     1049.25     1105.66     50.32 o 
   3   1  19       29.81       25.82     28.93 o 
   4   1  19      298.44      377.91     54.74 o 
   5   1  19      164.64      143.19     34.33 o 
   6   1  19       24.06       15.06     29.43 o 
   7   1  19       63.87       83.02     30.30 o 
   8   1  19        0.51       37.41     29.88 o 
   9   1  19        6.01       26.68     22.78 o 
  10   1  19        4.00       12.50     21.02 o 
   0   2  19        4.48       59.36     59.36 o 
   1   2  19       80.14      100.92     24.81 o 
   2   2  19       87.05       85.33     27.51 o 
   3   2  19      332.48      326.39     35.65 o 
   4   2  19      142.11      128.27     30.26 o 
   5   2  19      169.72      162.30     29.55 o 
   6   2  19       22.73       42.92     30.35 o 
   7   2  19       19.23       60.15     48.66 o 
   8   2  19       17.59       27.71     25.82 o 
   9   2  19       13.50       53.97     25.03 o 
  10   2  19        4.26       18.29     20.19 o 
   0   3  19       93.26      214.30    259.41 o 
   1   3  19      213.03      213.19     34.21 o 
   2   3  19       33.22       27.53     27.09 o 
   3   3  19       12.41       56.56     24.99 o 
   4   3  19       11.52       22.31     26.71 o 
   5   3  19       68.25       87.00     38.16 o 
   6   3  19       27.58       16.55     27.19 o 
   7   3  19       17.45       22.82     27.02 o 
   8   3  19       25.72       27.14     25.30 o 
   9   3  19        2.24       38.87     20.79 o 
  10   3  19        5.04       22.27     20.70 o 
   0   4  19      371.92      529.16    207.39 o 
   1   4  19      130.31      192.86     74.52 o 
   2   4  19      167.82      191.16     31.99 o 
   3   4  19      105.47      118.47     52.98 o 
   4   4  19       19.65       19.65     27.15 o 
   5   4  19       90.14      108.52     28.51 o 
   6   4  19       57.94       30.00     30.99 o 
   7   4  19      104.80      119.20     26.03 o 
   8   4  19       42.10       24.78     26.75 o 
   9   4  19       25.75       26.63     20.57 o 
  10   4  19        0.22       14.91     19.04 o 
   0   5  19       77.87       31.85     32.82 o 
   1   5  19       22.57       45.14     31.90 o 
   2   5  19       68.23       83.35     38.82 o 
   3   5  19      120.67      152.74     29.95 o 
   4   5  19        1.01       27.92     28.90 o 
   5   5  19       12.71       35.42     25.59 o 
   6   5  19       72.93       47.18     33.48 o 
   7   5  19        8.05       40.20     24.51 o 
   8   5  19       11.39       30.08     23.16 o 
   9   5  19       11.04       22.93     21.74 o 
   0   6  19        2.08       61.95     30.82 o 
   1   6  19      177.05      146.92     32.25 o 
   2   6  19       65.33       34.21     28.81 o 
   3   6  19      101.71       87.43     57.33 o 
   4   6  19       70.66       71.53     31.95 o 
   5   6  19        0.87       20.51     29.27 o 
   6   6  19        5.95       36.35     27.28 o 
   7   6  19       15.61       10.04     24.92 o 
   8   6  19        4.04       19.48     19.73 o 
   9   6  19       31.86        9.57     16.75 o 
   0   7  19       11.26        6.61     26.88 o 
   1   7  19       10.51       15.63     28.48 o 
   2   7  19       12.06       21.75     26.09 o 
   3   7  19      125.38      158.72     29.43 o 
   4   7  19       61.42       52.61     26.61 o 
   5   7  19       27.06       26.97     26.31 o 
   6   7  19        5.89       63.30     22.47 o 
   7   7  19       36.96       34.43     30.00 o 
   8   7  19       16.94       18.39     20.15 o 
   0   8  19       30.90       56.89     27.60 o 
   1   8  19        3.49       30.23     27.77 o 
   2   8  19       63.36       26.47     30.16 o 
   3   8  19       14.68       48.35     24.44 o 
   4   8  19       13.03       47.44     24.04 o 
   5   8  19        5.34       26.31     26.65 o 
   6   8  19       46.65       26.67     25.71 o 
   7   8  19       20.53       27.58     19.30 o 
   0   9  19       55.69       56.97     28.62 o 
   1   9  19       50.67       20.86     26.81 o 
   2   9  19       50.24       63.30     25.40 o 
   3   9  19       18.72       18.40     24.14 o 
   4   9  19       14.92       18.82     24.83 o 
   5   9  19        8.44       18.50     24.09 o 
   6   9  19        7.70       11.06     19.78 o 
   0  10  19      121.48       74.29     29.76 o 
   1  10  19       43.85       21.68     25.97 o 
   2  10  19       50.98       42.47     24.32 o 
   3  10  19        9.42       18.87     23.21 o 
   4  10  19        3.82       16.81     18.64 o 
   0  11  19        0.06       10.44     19.62 o 
   1  11  19       25.96       14.61     21.14 o 
   2  11  19        1.07       10.79     30.88 o 
   0   0  20      494.07      452.79     38.42 o 
   1   0  20      315.28      434.87    120.94 o 
   2   0  20      554.59      548.44     39.12 o 
   3   0  20       26.71       12.19     29.45 o 
   4   0  20      252.27      215.43     64.48 o 
   5   0  20       12.22       28.43     28.43 o 
   6   0  20        0.72       38.29     24.75 o 
   7   0  20       23.28       10.45     44.07 o 
   8   0  20      101.42       49.02     31.27 o 
   9   0  20        5.84       45.75     22.02 o 
  10   0  20       61.80       31.47     22.99 o 
   0   1  20      319.30      162.08     97.19 o 
   1   1  20      247.83      258.90     40.90 o 
   2   1  20      329.61      244.23     37.56 o 
   3   1  20      721.43      765.32     60.80 o 
   4   1  20      180.41      183.57     33.05 o 
   5   1  20      506.39      497.91     71.69 o 
   6   1  20      126.11      100.76     31.38 o 
   7   1  20       97.33       80.21     47.51 o 
   8   1  20       77.20       75.09     29.42 o 
   9   1  20       69.32       23.32     26.75 o 
  10   1  20       37.38       19.08     19.55 o 
   0   2  20      316.62      337.41     51.05 o 
   1   2  20       89.15       65.11     30.08 o 
   2   2  20       45.83       37.36     26.78 o 
   3   2  20      630.39      679.73     44.13 o 
   4   2  20      138.47       57.35     32.75 o 
   5   2  20       33.40       36.22     26.71 o 
   6   2  20      133.01      179.27     28.48 o 
   7   2  20        2.48       26.16     26.57 o 
   8   2  20        5.88       35.78     23.28 o 
   9   2  20        5.68       33.25     24.37 o 
  10   2  20        4.25       13.99     18.21 o 
   0   3  20        1.52       18.66     27.27 o 
   1   3  20      158.85      126.01     55.82 o 
   2   3  20       31.84       70.63     28.68 o 
   3   3  20       21.09       44.64     26.08 o 
   4   3  20      117.29      145.03     29.11 o 
   5   3  20      116.01      143.88     53.82 o 
   6   3  20      122.95      109.28     32.52 o 
   7   3  20        1.84       31.19     24.84 o 
   8   3  20       11.92       42.73     24.93 o 
   9   3  20       11.86       31.53     23.29 o 
  10   3  20       11.55       27.77     25.20 o 
   0   4  20      514.39      504.77    162.87 o 
   1   4  20       14.07       22.55     29.02 o 
   2   4  20      113.58       45.49     33.55 o 
   3   4  20       72.12       20.20     27.14 o 
   4   4  20      149.06      158.52     30.07 o 
   5   4  20        0.52       26.02     26.27 o 
   6   4  20       50.40        7.46     27.88 o 
   7   4  20       13.24       17.37     22.68 o 
   8   4  20       22.98       31.71     24.13 o 
   9   4  20       11.69       27.51     20.03 o 
   0   5  20        1.05       82.58     82.58 o 
   1   5  20      254.03      313.29     34.75 o 
   2   5  20      109.31       93.82     33.25 o 
   3   5  20      240.19      249.14     33.83 o 
   4   5  20       81.53       43.92     29.03 o 
   5   5  20        9.50       13.12     24.83 o 
   6   5  20       40.13       38.66     26.28 o 
   7   5  20       17.75        8.99     25.25 o 
   8   5  20       29.46       17.69     22.64 o 
   9   5  20       31.02       12.53     20.64 o 
   0   6  20       58.90      105.69     26.92 o 
   1   6  20      251.31      161.22     35.63 o 
   2   6  20       74.92       43.85     41.43 o 
   3   6  20       61.32       63.05     27.82 o 
   4   6  20      165.00       95.46     59.65 o 
   5   6  20      167.05      192.94     30.07 o 
   6   6  20       76.82       59.50     26.22 o 
   7   6  20       11.58       36.98     21.63 o 
   8   6  20        6.08       13.51     20.23 o 
   0   7  20       18.89       64.97     27.01 o 
   1   7  20       38.21       28.72     25.63 o 
   2   7  20       10.76       39.62     29.98 o 
   3   7  20       76.93       58.17     27.07 o 
   4   7  20        1.40       42.10     24.96 o 
   5   7  20        0.81       28.31     24.07 o 
   6   7  20       29.14       11.83     23.22 o 
   7   7  20       46.41       39.75     21.87 o 
   8   7  20        1.59        3.91     16.32 o 
   0   8  20       13.72       31.17     31.17 o 
   1   8  20       25.73       55.04     44.32 o 
   2   8  20       16.81       39.95     29.72 o 
   3   8  20       63.20       84.96     28.92 o 
   4   8  20        5.28       21.17     24.99 o 
   5   8  20       11.88       38.48     35.47 o 
   6   8  20       50.38       47.42     19.15 o 
   7   8  20        7.44       38.27     17.81 o 
   0   9  20       35.89       22.84     33.21 o 
   1   9  20       12.86       27.37     29.38 o 
   2   9  20       67.20       71.25     24.10 o 
   3   9  20       28.38       46.01     37.12 o 
   4   9  20       48.68       66.42     32.69 o 
   5   9  20       64.38       44.51     37.04 o 
   0  10  20        3.00       24.66     22.80 o 
   1  10  20       11.38       13.86     23.27 o 
   2  10  20        1.03       33.44     24.58 o 
   3  10  20        8.35       35.88     21.13 o 
   4  10  20        8.08       50.54     26.35 o 
   1   0  21       44.84       24.24     53.54 o 
   2   0  21      175.46      146.18     46.16 o 
   3   0  21      307.83      339.35     35.31 o 
   4   0  21      406.69      460.00     59.14 o 
   5   0  21      505.74      469.59     39.25 o 
   6   0  21      592.02      622.15     38.54 o 
   7   0  21      148.71      165.67     29.17 o 
   8   0  21       24.61       17.06     29.32 o 
   9   0  21       15.12        8.82     27.10 o 
  10   0  21        5.81        4.67     18.37 o 
   0   1  21        0.10       35.04     35.04 o 
   1   1  21      503.59      461.08     63.13 o 
   2   1  21       22.19       21.89     30.92 o 
   3   1  21      237.74      240.32     41.44 o 
   4   1  21       15.30       11.04     28.80 o 
   5   1  21       40.56       25.99     31.72 o 
   6   1  21        9.60       20.92     26.93 o 
   7   1  21       43.02       38.45     25.55 o 
   8   1  21        5.63       34.47     25.57 o 
   9   1  21       36.45       27.74     19.74 o 
  10   1  21       12.81       27.26     19.45 o 
   0   2  21       71.35       38.17     38.17 o 
   1   2  21      244.42      194.66     71.61 o 
   2   2  21       28.18       24.30     25.11 o 
   3   2  21       21.72       25.00     29.85 o 
   4   2  21       36.69       38.51     27.10 o 
   5   2  21      121.87      160.21     31.25 o 
   6   2  21       17.85       24.68     25.96 o 
   7   2  21       47.26       59.06     41.64 o 
   8   2  21       14.41       22.52     24.04 o 
   9   2  21        2.09       26.58     19.56 o 
  10   2  21        1.16       34.30     18.70 o 
   0   3  21        0.31       25.06     52.29 o 
   1   3  21       68.66       56.80     34.32 o 
   2   3  21       45.44       24.75     28.79 o 
   3   3  21       98.53      130.61     29.76 o 
   4   3  21      113.71       98.77     30.69 o 
   5   3  21       39.46       28.36     25.39 o 
   6   3  21       60.61       52.49     28.48 o 
   7   3  21        3.18       31.51     22.32 o 
   8   3  21       13.24       20.21     20.45 o 
   9   3  21        0.41        5.98     20.77 o 
   0   4  21       85.92      208.40    220.45 o 
   1   4  21       70.06       53.91     29.84 o 
   2   4  21       43.66       53.64     45.69 o 
   3   4  21       21.03       49.46     29.27 o 
   4   4  21       36.25       32.29     29.98 o 
   5   4  21       25.36       39.79     26.08 o 
   6   4  21       36.37       60.15     22.98 o 
   7   4  21        0.27       29.59     23.56 o 
   8   4  21        0.11       15.22     20.99 o 
   9   4  21       10.21        7.11     17.51 o 
   0   5  21       95.99      113.83     29.80 o 
   1   5  21      120.51       13.51     36.68 o 
   2   5  21      124.09      144.03     29.24 o 
   3   5  21      176.42      147.08     34.83 o 
   4   5  21       72.64       44.41     32.28 o 
   5   5  21       72.22       67.28     29.49 o 
   6   5  21       29.45       30.01     27.19 o 
   7   5  21       25.41       20.96     24.63 o 
   8   5  21       75.79       48.33     21.70 o 
   0   6  21      182.00      147.28     31.68 o 
   1   6  21       35.81       24.33     29.40 o 
   2   6  21        6.41       40.43     29.26 o 
   3   6  21       80.90       59.16     25.73 o 
   4   6  21       26.08       36.92     25.81 o 
   5   6  21       10.34       16.18     26.41 o 
   6   6  21        9.86       61.22     21.85 o 
   7   6  21       10.27       18.99     22.87 o 
   8   6  21        1.99       27.25     19.18 o 
   0   7  21        4.60        4.04     24.92 o 
   1   7  21       46.91       43.67     28.16 o 
   2   7  21        1.06       45.49     25.73 o 
   3   7  21       13.45        8.85     24.46 o 
   4   7  21       16.07       67.78     27.99 o 
   5   7  21       21.65       39.16     24.98 o 
   6   7  21        1.96       31.79     23.54 o 
   7   7  21        0.26       14.47     18.78 o 
   0   8  21        0.11        4.59     23.63 o 
   1   8  21       13.75       30.91     23.77 o 
   2   8  21       22.43       18.25     26.88 o 
   3   8  21       22.59       29.48     25.59 o 
   4   8  21        4.33       21.78     23.34 o 
   5   8  21       18.38       49.63     21.13 o 
   6   8  21       13.28       11.49     19.41 o 
   0   9  21        4.03        3.34     23.55 o 
   1   9  21        8.02       16.43     24.99 o 
   2   9  21       23.42       16.91     23.82 o 
   3   9  21       16.90       16.68     23.60 o 
   4   9  21       34.10       36.27     23.28 o 
   5   9  21        7.16       17.65     18.10 o 
   0  10  21       44.97       48.25     22.95 o 
   1  10  21       33.07       60.18     21.39 o 
   2  10  21       24.98       24.24     21.21 o 
   0   0  22        0.00       33.17     57.83 o 
   1   0  22        3.05       29.82     29.82 o 
   2   0  22        4.64       28.40     28.40 o 
   3   0  22       91.92      136.10     30.79 o 
   4   0  22       83.55      133.18     54.10 o 
   5   0  22       31.04       77.91     36.01 o 
   6   0  22       48.25       49.63     26.02 o 
   7   0  22        0.21       27.65     23.84 o 
   8   0  22        0.53       26.41     19.98 o 
   9   0  22       22.96        5.65     20.10 o 
   0   1  22       79.52       78.07     28.06 o 
   1   1  22       77.81       64.30     44.59 o 
   2   1  22       48.04       57.06     38.67 o 
   3   1  22      191.19      188.74     39.30 o 
   4   1  22       31.64       47.89     27.04 o 
   5   1  22      178.99      249.91     34.33 o 
   6   1  22        1.14       27.31     24.24 o 
   7   1  22        7.32       30.71     26.08 o 
   8   1  22        5.91       52.94     20.51 o 
   9   1  22       30.38        9.05     21.16 o 
   0   2  22      384.66      411.84     37.15 o 
   1   2  22      173.59       83.52     39.26 o 
   2   2  22      125.39      129.04     30.61 o 
   3   2  22       15.30       23.89     24.90 o 
   4   2  22       15.72       31.23     28.82 o 
   5   2  22        1.13       33.39     25.56 o 
   6   2  22       12.45        1.93     24.16 o 
   7   2  22       54.65       51.93     24.72 o 
   8   2  22       20.11       40.50     23.71 o 
   9   2  22        6.50        9.96     20.10 o 
   0   3  22       67.44       68.42     28.53 o 
   1   3  22       55.53       55.90     31.34 o 
   2   3  22      151.92      105.62     34.78 o 
   3   3  22       12.37       41.22     27.19 o 
   4   3  22        3.53       20.17     24.93 o 
   5   3  22       17.80       23.06     24.83 o 
   6   3  22       37.39       45.56     28.06 o 
   7   3  22       38.75       44.03     24.87 o 
   8   3  22       10.33       27.82     21.25 o 
   9   3  22        7.71        9.05     17.12 o 
   0   4  22      160.34      215.90     40.29 o 
   1   4  22       15.19       25.49     27.71 o 
   2   4  22       71.35       28.55     28.55 o 
   3   4  22       52.91       68.67     44.90 o 
   4   4  22        9.97       65.42     24.42 o 
   5   4  22       29.35       25.54     25.52 o 
   6   4  22       10.57       32.15     26.02 o 
   7   4  22       16.27        8.00     21.29 o 
   8   4  22        7.67       28.08     18.72 o 
   0   5  22        1.62       13.89     27.74 o 
   1   5  22       44.55       40.67     29.60 o 
   2   5  22        5.57       47.43     46.68 o 
   3   5  22       24.70       13.05     30.65 o 
   4   5  22        0.85       38.44     27.12 o 
   5   5  22       65.60       44.97     23.81 o 
   6   5  22       41.58       11.73     25.26 o 
   7   5  22        6.74       22.52     20.90 o 
   8   5  22       19.94       18.48     18.48 o 
   0   6  22        1.18        4.09     28.33 o 
   1   6  22      112.19       38.93     33.14 o 
   2   6  22       18.59        7.46     24.79 o 
   3   6  22       10.47       50.44     25.99 o 
   4   6  22        6.22       29.13     25.12 o 
   5   6  22       28.60       37.92     24.22 o 
   6   6  22       22.36       10.15     23.12 o 
   7   6  22       25.48       32.55     20.88 o 
   0   7  22       11.10        5.34     26.14 o 
   1   7  22        5.32       19.08     24.76 o 
   2   7  22       50.04       32.56     30.13 o 
   3   7  22       19.76       25.43     24.24 o 
   4   7  22        8.02       19.77     24.15 o 
   5   7  22        5.14       17.84     22.69 o 
   6   7  22        6.50       26.41     18.94 o 
   0   8  22        0.02       11.14     24.11 o 
   1   8  22       31.79       59.70     27.50 o 
   2   8  22        6.05       41.93     25.69 o 
   3   8  22       21.74       42.20     23.10 o 
   4   8  22       26.60        0.00     23.46 o 
   5   8  22        3.00        7.01     20.88 o 
   0   9  22        0.01        6.21     22.64 o 
   1   9  22       19.36       15.65     22.06 o 
   2   9  22        7.42       27.34     21.24 o 
   3   9  22       10.12       22.06     19.36 o 
   4   9  22        2.65       28.38     20.07 o 
   1   0  23      112.56       86.85     50.83 o 
   2   0  23       19.19       18.17     37.23 o 
   3   0  23      671.57      614.25    106.46 o 
   4   0  23        0.60       14.52     26.85 o 
   5   0  23      318.08      306.73     32.09 o 
   6   0  23        1.99       15.88     23.46 o 
   7   0  23        0.85       11.09     25.30 o 
   8   0  23        0.00        0.00     19.76 o 
   9   0  23        0.46       12.96     18.26 o 
   0   1  23       10.26       28.78     28.78 o 
   1   1  23      356.77      356.59     77.14 o 
   2   1  23       43.57       31.52     28.62 o 
   3   1  23      205.08      219.44     34.63 o 
   4   1  23      102.53       88.05     29.53 o 
   5   1  23        2.74       20.96     24.42 o 
   6   1  23       22.19       35.67     25.04 o 
   7   1  23       23.24       25.14     25.62 o 
   8   1  23        0.50        9.46     21.66 o 
   9   1  23        4.21       34.54     24.79 o 
   0   2  23       10.58       91.14     91.14 o 
   1   2  23       15.35       26.10     33.52 o 
   2   2  23       28.20       24.19     28.04 o 
   3   2  23       22.17       38.04     26.05 o 
   4   2  23      106.75       93.49     31.10 o 
   5   2  23        0.60       14.70     21.71 o 
   6   2  23        0.28       12.19     21.99 o 
   7   2  23       10.10       60.30     19.01 o 
   8   2  23        2.50       33.79     19.09 o 
   9   2  23       14.10       29.70     16.10 o 
   0   3  23        7.13       18.11     56.28 o 
   1   3  23       70.80       11.47     32.81 o 
   2   3  23        6.40       22.90     26.15 o 
   3   3  23        6.71       21.66     25.17 o 
   4   3  23        2.62       37.48     23.66 o 
   5   3  23       33.66       17.38     25.08 o 
   6   3  23        2.25       20.31     21.43 o 
   7   3  23       13.91       38.48     32.95 o 
   8   3  23       14.33       47.53     19.10 o 
   0   4  23       86.07      127.54    127.54 o 
   1   4  23       30.36       17.32     26.86 o 
   2   4  23       79.63       49.27     31.50 o 
   3   4  23       41.42       24.46     27.20 o 
   4   4  23       20.34       66.25     25.59 o 
   5   4  23       69.64       84.73     24.40 o 
   6   4  23       18.65       25.17     23.63 o 
   7   4  23       15.29       22.89     20.86 o 
   8   4  23        0.95        2.78     18.44 o 
   0   5  23       15.68       10.29     25.73 o 
   1   5  23        9.53       47.57     28.79 o 
   2   5  23       47.15       69.85     33.34 o 
   3   5  23       38.74       77.75     27.33 o 
   4   5  23       56.59       47.92     42.75 o 
   5   5  23       61.66       27.72     26.57 o 
   6   5  23       94.71      119.57     24.63 o 
   7   5  23        7.85       10.04     20.79 o 
   0   6  23        6.95       28.47     28.47 o 
   1   6  23        9.90       38.07     30.54 o 
   2   6  23       37.64       49.90     31.19 o 
   3   6  23       45.81       31.46     33.09 o 
   4   6  23       18.71       55.40     24.53 o 
   5   6  23        3.63       11.97     20.41 o 
   6   6  23       48.06       38.90     22.18 o 
   7   6  23        4.92       10.71     17.48 o 
   0   7  23       37.95        0.87     26.36 o 
   1   7  23        7.43       32.27     25.68 o 
   2   7  23        6.35       40.24     24.41 o 
   3   7  23       38.76       18.42     24.48 o 
   4   7  23        6.84       29.57     25.66 o 
   5   7  23       34.93       31.94     21.18 o 
   6   7  23       19.67       14.83     17.04 o 
   0   8  23        4.23       30.44     70.83 o 
   1   8  23        1.58       23.98     22.69 o 
   2   8  23       20.04       74.23     21.12 o 
   3   8  23        2.75       36.72     26.75 o 
   4   8  23       18.32       28.07     20.31 o 
   0   9  23       22.14        0.24     22.57 o 
   1   9  23        0.82       33.36     17.00 o 
   2   9  23        5.77       13.74     19.43 o 
   0   0  24      422.26      481.53     60.19 o 
   1   0  24       69.55       48.89     45.81 o 
   2   0  24      208.66      226.84     32.76 o 
   3   0  24      118.22       28.05     42.23 o 
   4   0  24       42.12       14.95     27.59 o 
   5   0  24        0.84       43.91    104.64 o 
   6   0  24       11.26       44.90     19.82 o 
   7   0  24       36.30       86.98     47.04 o 
   8   0  24       15.89       12.91     16.99 o 
   0   1  24      111.83      137.84     33.81 o 
   1   1  24       43.53       40.44     36.14 o 
   2   1  24      166.70      142.77     65.08 o 
   3   1  24       20.61       51.37     26.58 o 
   4   1  24       73.38       45.03     27.96 o 
   5   1  24        4.24        7.58     24.60 o 
   6   1  24       25.35       38.37     22.59 o 
   7   1  24       12.72       22.45     21.41 o 
   8   1  24       20.98       14.01     17.89 o 
   0   2  24       50.62        1.41     33.42 o 
   1   2  24       28.18        9.42     28.94 o 
   2   2  24       65.51       37.46     30.03 o 
   3   2  24       13.41       25.72     24.16 o 
   4   2  24        6.46       25.12     24.69 o 
   5   2  24        3.14       19.82     25.28 o 
   6   2  24       32.46       27.45     23.52 o 
   7   2  24       17.21       30.58     25.65 o 
   8   2  24        8.98       46.92     19.25 o 
   0   3  24       60.98       29.28     28.94 o 
   1   3  24        9.23       26.07     28.01 o 
   2   3  24       28.44       31.21     27.35 o 
   3   3  24       50.48       55.37     24.38 o 
   4   3  24       73.41       65.79     25.95 o 
   5   3  24       98.23       94.66     25.46 o 
   6   3  24       16.27       37.38     22.23 o 
   7   3  24       10.60       21.11     21.11 o 
   8   3  24        8.92        7.88     17.70 o 
   0   4  24       67.18       30.97     31.98 o 
   1   4  24       16.05       24.47     26.81 o 
   2   4  24       19.14       17.23     26.49 o 
   3   4  24       11.33       30.36     27.22 o 
   4   4  24       50.34        8.56     28.17 o 
   5   4  24       26.70       25.29     26.43 o 
   6   4  24        2.47       16.49     20.47 o 
   7   4  24       22.74       38.14     18.90 o 
   0   5  24      116.59      109.52     51.14 o 
   1   5  24       62.66      107.09     29.20 o 
   2   5  24       77.87       40.21     27.31 o 
   3   5  24       25.43       18.39     24.61 o 
   4   5  24       50.60       32.90     26.73 o 
   5   5  24        8.21       39.13     22.26 o 
   6   5  24       20.78       18.92     20.23 o 
   7   5  24       34.64        2.64     20.29 o 
   0   6  24       43.63       61.17     25.39 o 
   1   6  24        2.76       19.84     23.82 o 
   2   6  24       13.40       23.19     24.12 o 
   3   6  24        8.67       12.05     24.89 o 
   4   6  24       12.00       31.75     31.72 o 
   5   6  24       27.57       35.68     21.47 o 
   6   6  24       10.57       40.21     19.25 o 
   0   7  24       13.52       14.52     25.46 o 
   1   7  24        3.21       20.71     24.97 o 
   2   7  24       16.57       12.86     24.55 o 
   3   7  24        8.36       22.87     22.52 o 
   4   7  24        8.74       10.80     20.42 o 
   5   7  24       19.56       31.09     18.96 o 
   0   8  24        2.72        3.82     20.07 o 
   1   8  24       14.90       22.56     21.55 o 
   2   8  24       45.87       62.56     21.35 o 
   3   8  24        2.53       26.73     18.27 o 
   1   0  25        3.17       91.89    108.84 o 
   2   0  25       92.51       51.81     29.52 o 
   3   0  25       13.11       25.60     22.69 o 
   4   0  25       53.22       70.46     33.56 o 
   5   0  25       35.25       65.99     31.92 o 
   6   0  25        3.42       13.04     21.21 o 
   7   0  25       21.21       10.73     23.08 o 
   8   0  25        1.38       14.95     27.67 o 
   0   1  25       62.43      113.25     83.00 o 
   1   1  25        0.47       44.53     31.45 o 
   2   1  25        6.39       20.39     25.80 o 
   3   1  25       26.03       24.80     24.62 o 
   4   1  25       13.92       35.01     26.32 o 
   5   1  25       39.10       72.28     23.45 o 
   6   1  25       53.67       32.25     32.10 o 
   7   1  25        2.81       29.57     19.59 o 
   8   1  25       12.77       46.92     16.39 o 
   0   2  25      101.55       73.82     41.40 o 
   1   2  25       11.05       43.28     29.03 o 
   2   2  25       57.49       75.67     39.36 o 
   3   2  25        7.09       35.88     26.25 o 
   4   2  25       24.73       58.48     23.85 o 
   5   2  25       13.24       25.06     23.98 o 
   6   2  25       16.35       28.54     22.59 o 
   7   2  25       14.32       17.79     19.24 o 
   0   3  25        3.33       18.54     26.22 o 
   1   3  25        0.60       38.04     25.67 o 
   2   3  25       40.04       30.25     28.70 o 
   3   3  25        5.49       20.34     23.79 o 
   4   3  25        7.05       32.19     22.65 o 
   5   3  25       16.07       49.91     31.83 o 
   6   3  25       12.42       22.37     20.08 o 
   7   3  25       10.70       32.62     17.05 o 
   0   4  25        0.10       12.88     50.30 o 
   1   4  25       39.98        9.39     26.73 o 
   2   4  25       17.63       20.58     26.51 o 
   3   4  25       46.28       36.65     26.45 o 
   4   4  25        8.25       11.92     25.40 o 
   5   4  25        5.43       17.57     22.54 o 
   6   4  25        9.55        4.38     19.03 o 
   7   4  25       14.53        1.32     18.53 o 
   0   5  25       38.94       38.33     47.68 o 
   1   5  25       74.15       51.31     27.67 o 
   2   5  25        7.80       26.44     25.39 o 
   3   5  25       74.66      118.77     27.64 o 
   4   5  25        7.93       20.75     21.51 o 
   5   5  25       46.14       38.66     20.59 o 
   6   5  25        4.03       10.86     19.39 o 
   0   6  25        5.14       26.12     26.12 o 
   1   6  25       10.43       32.68     24.35 o 
   2   6  25       16.28       28.70     24.02 o 
   3   6  25        2.48       16.42     20.38 o 
   4   6  25        4.50       20.16     22.06 o 
   5   6  25       16.28       21.96     17.59 o 
   0   7  25        7.90       35.95     24.09 o 
   1   7  25       22.09       27.66     21.88 o 
   2   7  25       16.72       55.39     19.99 o 
   3   7  25       26.27       22.56     20.84 o 
   4   7  25        3.29       26.92     18.94 o 
   0   8  25       24.77       13.65     19.30 o 
   1   8  25        0.10       22.78     19.73 o 
   2   8  25        8.36       25.77     19.95 o 
   0   0  26       37.32       51.64     25.79 o 
   1   0  26       51.94        7.50     27.91 o 
   2   0  26        5.96       25.74     25.74 o 
   3   0  26        0.15       24.48     24.48 o 
   4   0  26        2.39       22.83     23.30 o 
   5   0  26       11.26       20.40     20.40 o 
   6   0  26        9.65        5.64     26.57 o 
   7   0  26        2.97       16.48     32.67 o 
   0   1  26       23.44       16.91     26.95 o 
   1   1  26       63.65       66.63     27.67 o 
   2   1  26        0.44       13.06     22.04 o 
   3   1  26      149.88       73.33     28.02 o 
   4   1  26        6.84       43.49     37.70 o 
   5   1  26       14.70       18.11     22.31 o 
   6   1  26       20.17       19.84     19.95 o 
   7   1  26        8.06       30.15     17.41 o 
   0   2  26       61.07       11.11     28.15 o 
   1   2  26       68.08       25.28     26.82 o 
   2   2  26       16.53       27.19     27.35 o 
   3   2  26       27.22       70.11     35.06 o 
   4   2  26       27.62       13.45     26.00 o 
   5   2  26        1.74       18.83     20.29 o 
   6   2  26       13.57       18.77     18.58 o 
   7   2  26       30.01       26.89     17.22 o 
   0   3  26       29.53       27.46     26.02 o 
   1   3  26       69.48       53.66     29.68 o 
   2   3  26       56.96       49.13     29.47 o 
   3   3  26       57.77       48.92     37.10 o 
   4   3  26        1.09        6.46     22.18 o 
   5   3  26       19.25       21.31     19.88 o 
   6   3  26       10.11        4.28     19.48 o 
   0   4  26        9.95       64.87     26.05 o 
   1   4  26        1.49       37.19     26.30 o 
   2   4  26       47.58       62.30     43.08 o 
   3   4  26        7.55       18.37     24.07 o 
   4   4  26       41.46       53.90     23.89 o 
   5   4  26        8.18       20.80     20.23 o 
   6   4  26       90.42       56.58     18.37 o 
   0   5  26       12.64       11.68     48.86 o 
   1   5  26       16.34       37.98     26.86 o 
   2   5  26       13.11       54.16     21.69 o 
   3   5  26       10.62        8.00     22.61 o 
   4   5  26       14.40        4.40     21.89 o 
   5   5  26       12.54       50.71     19.33 o 
   0   6  26       28.34       24.20     23.62 o 
   1   6  26       11.01       34.15     23.97 o 
   2   6  26       44.03       53.61     22.66 o 
   3   6  26        2.48       29.77     20.53 o 
   4   6  26       24.65       27.47     25.63 o 
   0   7  26        8.99       23.32     23.32 o 
   1   7  26       10.44       24.05     22.05 o 
   2   7  26        7.78       39.86     18.29 o 
   3   7  26        1.24       27.88     27.88 o 
   1   0  27        1.91       32.87     78.12 o 
   2   0  27        9.80        8.62     52.80 o 
   3   0  27        4.52       14.12     23.06 o 
   4   0  27       18.55        3.59     21.43 o 
   5   0  27        3.15       11.12     23.69 o 
   6   0  27        4.76        6.40     17.57 o 
   0   1  27       14.02        1.80     24.22 o 
   1   1  27        2.91       24.58     26.28 o 
   2   1  27       26.52       30.65     26.09 o 
   3   1  27       14.16        6.33     24.03 o 
   4   1  27        0.08       19.18     20.71 o 
   5   1  27       46.08       29.12     21.48 o 
   6   1  27        3.32        4.85     16.99 o 
   0   2  27       75.85       98.26     49.89 o 
   1   2  27       35.60       35.25     26.23 o 
   2   2  27       72.39       59.09     27.16 o 
   3   2  27       25.42       18.67     23.67 o 
   4   2  27       89.51      109.01     23.49 o 
   5   2  27       20.41       23.43     21.16 o 
   6   2  27       18.59       27.14     19.09 o 
   0   3  27        7.13       29.38     24.98 o 
   1   3  27       27.98       85.53     24.36 o 
   2   3  27       30.51       30.35     23.29 o 
   3   3  27        6.53       12.56     21.56 o 
   4   3  27       10.26       21.36     21.44 o 
   5   3  27       20.58       43.54     18.93 o 
   6   3  27        0.33       26.89     18.99 o 
   0   4  27       13.01       22.58     42.58 o 
   1   4  27       21.91       69.29     23.74 o 
   2   4  27       22.21        6.37     25.42 o 
   3   4  27        4.22       15.55     19.82 o 
   4   4  27       18.95       16.95     20.13 o 
   5   4  27       33.86       31.77     19.37 o 
   0   5  27       35.43       15.33     48.69 o 
   1   5  27       11.16        7.79     21.82 o 
   2   5  27       12.22       20.28     21.43 o 
   3   5  27       45.53       39.94     19.79 o 
   4   5  27        7.72       28.80     18.06 o 
   0   6  27        0.02        6.00     20.79 o 
   1   6  27       17.94       19.00     20.54 o 
   2   6  27        9.66        8.29     20.20 o 
   3   6  27       10.00       20.87     17.26 o 
   0   0  28        4.96       25.36     24.64 o 
   1   0  28        1.57        4.30     27.56 o 
   2   0  28       33.72       55.39     25.05 o 
   3   0  28        4.47       10.26     22.73 o 
   4   0  28       34.06       53.52     24.89 o 
   5   0  28        2.53       17.83     17.83 o 
   0   1  28       25.36       13.72     23.10 o 
   1   1  28        4.34       49.09     23.19 o 
   2   1  28       15.14       18.70     23.42 o 
   3   1  28        8.16       21.63     21.99 o 
   4   1  28       18.25        9.17     20.33 o 
   5   1  28       11.23       42.28     18.25 o 
   0   2  28        0.28        8.62     23.30 o 
   1   2  28       22.43       17.43     24.48 o 
   2   2  28        1.82       13.43     21.81 o 
   3   2  28        7.98       20.90     22.17 o 
   4   2  28       23.94       24.68     20.93 o 
   5   2  28        1.16       24.99     15.59 o 
   0   3  28       47.73       44.59     47.55 o 
   1   3  28        6.32       15.04     24.76 o 
   2   3  28        3.69       23.18     23.14 o 
   3   3  28        9.19       17.63     20.89 o 
   4   3  28       43.87       53.54     19.76 o 
   5   3  28       11.62        9.81     17.77 o 
   0   4  28        2.08       23.09     23.09 o 
   1   4  28        7.96       19.52     22.69 o 
   2   4  28       10.28        5.89     21.42 o 
   3   4  28        5.63       24.92     19.23 o 
   4   4  28        9.53       16.88     16.02 o 
   0   5  28        4.75        9.06     27.95 o 
   1   5  28       11.15       14.51     20.40 o 
   2   5  28        5.80       23.03     20.00 o 
   3   5  28        3.46       16.95     17.02 o 
   0   6  28       41.81       10.45     30.87 o 
   1   0  29        0.03       18.48     41.48 o 
   2   0  29        6.57       56.46     56.46 o 
   3   0  29       31.85        2.73     21.79 o 
   4   0  29        0.51       14.13     28.91 o 
   0   1  29        8.52       22.14     22.26 o 
   1   1  29       26.87       56.18     24.15 o 
   2   1  29       17.33        1.43     20.16 o 
   3   1  29       33.21       18.92     21.85 o 
   4   1  29        8.00       17.15     19.86 o 
   0   2  29        6.43        3.00     21.16 o 
   1   2  29       11.20       27.21     20.84 o 
   2   2  29        5.75       11.75     21.30 o 
   3   2  29       12.17       35.86     28.61 o 
   4   2  29        6.80        6.68     17.37 o 
   0   3  29        0.14       20.44     20.44 o 
   1   3  29       38.42       75.19     20.63 o 
   2   3  29        1.60       27.57     19.50 o 
   3   3  29        3.07        2.69     19.29 o 
   0   4  29        9.54       28.79     18.60 o 
   1   4  29       16.60       43.59     21.41 o 
   2   4  29        5.23       13.95     19.66 o 
   0   0  30        2.22       12.38     23.56 o 
   1   0  30        1.54       27.09     19.01 o 
   2   0  30        0.15       13.07     42.15 o 
   3   0  30        6.92        7.77     16.37 o 
   0   1  30       10.78       16.80     16.98 o 
   1   1  30        3.45        9.66     20.44 o 
   2   1  30        4.60       18.92     16.87 o 
   3   1  30       18.66       24.00     18.79 o 
   0   2  30        2.83        2.56     18.11 o 
   1   2  30        3.53       27.18     17.81 o 
   2   2  30       10.10       25.69     18.59 o 
   0   3  30        1.48       44.01     18.35 o 
   1   3  30       23.78       22.79     19.43 o 
                                                 
